# Supplementary material for: Can remote infrared cameras be used to differentiate small, sympatric mammal species? A case study of the black-tailed dusky antechinus, Antechinus arktos and co-occurring small mammals in southeast Queensland, Australia
Source: PLoS One. 2017 Aug 9;12(8):e0181592. doi: 10.1371/journal.pone.0181592 (PMC5549885; doi:10.1371/journal.pone.0181592)
Supplement: S1 Dataset — (CSV) [file pone.0181592.s002.csv]

Dep	Cam	DayDep	TotDay	AACount	AAPresAbs	ASPresAbs	ASCount	RFCount	RFPresAbs	RMCount	RMPresAbs
A	1	1	1	1	1	1	2	20	1	2	1
A	2	1	1	0	0	1	6	7	1	10	1
A	3	1	1	0	0	1	5	12	1	8	1
A	4	1	1	0	0	1	5	24	1	4	1
A	5	1	1	1	1	1	1	12	1	4	1
A	6	1	1	0	0	1	2	12	1	6	1
A	7	1	1	0	0	1	5	16	1	6	1
A	8	1	1	2	1	1	2	8	1	3	1
A	9	1	1	0	0	1	3	11	1	9	1
A	10	1	1	0	0	0	0	19	1	2	1
A	11	1	1	0	0	1	2	15	1	6	1
A	1	2	2	0	0	1	3	15	1	4	1
A	2	2	2	2	1	1	3	7	1	10	1
A	3	2	2	1	1	1	3	13	1	12	1
A	4	2	2	1	1	1	2	21	1	8	1
A	5	2	2	1	1	1	1	12	1	1	1
A	6	2	2	0	0	1	2	14	1	6	1
A	7	2	2	0	0	1	4	12	1	5	1
A	8	2	2	3	1	1	4	5	1	4	1
A	9	2	2	1	1	1	2	8	1	4	1
A	10	2	2	0	0	1	1	15	1	3	1
A	11	2	2	0	0	1	3	24	1	5	1
A	1	3	3	2	1	1	1	17	1	6	1
A	2	3	3	0	0	1	3	15	1	1	1
A	3	3	3	0	0	1	1	18	1	4	1
A	4	3	3	0	0	1	1	9	1	4	1
A	5	3	3	0	0	0	0	10	1	1	1
A	6	3	3	0	0	1	3	9	1	3	1
A	7	3	3	1	1	1	2	9	1	3	1
A	8	3	3	2	1	1	1	4	1	4	1
A	9	3	3	0	0	0	0	8	1	1	1
A	10	3	3	0	0	1	2	7	1	3	1
A	11	3	3	0	0	1	2	10	1	8	1
A	1	4	4	1	1	1	1	7	1	5	1
A	2	4	4	0	0	1	3	4	1	2	1
A	3	4	4	0	0	1	1	7	1	4	1
A	4	4	4	0	0	1	2	6	1	0	0
A	5	4	4	0	0	1	1	1	1	0	0
A	6	4	4	0	0	1	1	3	1	0	0
A	7	4	4	1	1	1	3	3	1	3	1
A	8	4	4	0	0	0	0	2	1	1	1
A	9	4	4	0	0	0	0	4	1	0	0
A	10	4	4	0	0	1	1	3	1	0	0
A	11	4	4	0	0	0	0	11	1	4	1
A	1	5	5	0	0	1	1	4	1	0	0
A	2	5	5	0	0	0	0	4	1	2	1
A	3	5	5	1	1	1	2	8	1	1	1
A	4	5	5	0	0	0	0	4	1	1	1
A	5	5	5	0	0	1	1	2	1	0	0
A	6	5	5	0	0	1	1	2	1	1	1
A	7	5	5	0	0	1	1	3	1	4	1
A	8	5	5	1	1	1	1	0	0	3	1
A	9	5	5	1	1	0	0	2	1	3	1
A	10	5	5	0	0	0	0	5	1	1	1
A	11	5	5	0	0	0	0	2	1	1	1
A	1	6	6	0	0	1	1	2	1	3	1
A	2	6	6	1	1	1	1	3	1	3	1
A	3	6	6	0	0	0	0	6	1	2	1
A	4	6	6	0	0	0	0	9	1	0	0
A	5	6	6	0	0	0	0	6	1	0	0
A	6	6	6	0	0	1	2	6	1	1	1
A	7	6	6	0	0	0	0	4	1	3	1
A	8	6	6	0	0	0	0	2	1	1	1
A	9	6	6	0	0	0	0	3	1	0	0
A	10	6	6	0	0	0	0	4	1	0	0
A	11	6	6	1	1	0	0	8	1	2	1
A	1	7	7	0	0	0	0	3	1	1	1
A	2	7	7	0	0	0	0	3	1	1	1
A	3	7	7	0	0	0	0	3	1	0	0
A	4	7	7	0	0	0	0	10	1	1	1
A	5	7	7	0	0	0	0	3	1	0	0
A	6	7	7	0	0	1	2	3	1	0	0
A	7	7	7	2	1	1	2	3	1	1	1
A	8	7	7	0	0	0	0	2	1	0	0
A	9	7	7	1	1	0	0	1	1	1	1
A	10	7	7	0	0	0	0	2	1	0	0
A	11	7	7	0	0	1	1	5	1	1	1
A	1	8	8	0	0	1	1	3	1	1	1
A	2	8	8	0	0	0	0	3	1	3	1
A	3	8	8	1	1	0	0	5	1	2	1
A	4	8	8	0	0	0	0	4	1	1	1
A	5	8	8	0	0	0	0	1	1	1	1
A	6	8	8	0	0	0	0	4	1	0	0
A	7	8	8	0	0	0	0	5	1	3	1
A	8	8	8	0	0	0	0	1	1	0	0
A	9	8	8	0	0	0	0	4	1	0	0
A	10	8	8	0	0	0	0	3	1	0	0
A	11	8	8	0	0	1	1	3	1	3	1
A	1	9	9	0	0	0	0	1	1	2	1
A	2	9	9	1	1	1	1	4	1	0	0
A	3	9	9	0	0	0	0	4	1	0	0
A	4	9	9	0	0	0	0	6	1	0	0
A	5	9	9	0	0	0	0	2	1	0	0
A	6	9	9	0	0	1	1	3	1	0	0
A	7	9	9	0	0	0	0	3	1	1	1
A	8	9	9	1	1	0	0	4	1	1	1
A	9	9	9	0	0	0	0	1	1	0	0
A	10	9	9	0	0	0	0	4	1	0	0
A	11	9	9	0	0	0	0	2	1	1	1
A	1	10	10	0	0	0	0	3	1	0	0
A	2	10	10	0	0	0	0	5	1	0	0
A	3	10	10	0	0	1	1	3	1	0	0
A	4	10	10	0	0	0	0	4	1	1	1
A	5	10	10	0	0	0	0	1	1	0	0
A	6	10	10	0	0	0	0	1	1	0	0
A	7	10	10	0	0	1	1	1	1	4	1
A	8	10	10	0	0	0	0	1	1	2	1
A	9	10	10	0	0	0	0	3	1	0	0
A	10	10	10	1	1	0	0	2	1	1	1
A	11	10	10	1	1	0	0	3	1	2	1
A	1	11	11	0	0	0	0	1	1	0	0
A	2	11	11	0	0	0	0	0	0	0	0
A	3	11	11	0	0	0	0	2	1	0	0
A	4	11	11	0	0	0	0	2	1	0	0
A	5	11	11	0	0	0	0	2	1	0	0
A	6	11	11	0	0	0	0	1	1	0	0
A	7	11	11	0	0	0	0	1	1	0	0
A	8	11	11	0	0	0	0	1	1	0	0
A	9	11	11	0	0	0	0	3	1	0	0
A	10	11	11	0	0	0	0	1	1	0	0
A	11	11	11	0	0	0	0	2	1	0	0
B	1	1	12	0	0	1	1	10	1	2	1
B	2	1	12	0	0	0	0	11	1	3	1
B	3	1	12	NA	NA	NA	NA	NA	NA	NA	NA
B	4	1	12	0	0	0	0	8	1	1	1
B	5	1	12	1	1	0	0	13	1	3	1
B	6	1	12	0	0	1	2	4	1	2	1
B	7	1	12	1	1	1	1	3	1	3	1
B	8	1	12	0	0	1	2	3	1	4	1
B	9	1	12	0	0	1	2	2	1	4	1
B	10	1	12	0	0	1	1	2	1	2	1
B	11	1	12	0	0	0	0	3	1	3	1
B	1	2	13	0	0	1	1	5	1	1	1
B	2	2	13	0	0	1	1	3	1	3	1
B	3	2	13	NA	NA	NA	NA	NA	NA	NA	NA
B	4	2	13	0	0	1	1	2	1	2	1
B	5	2	13	0	0	0	0	2	1	2	1
B	6	2	13	0	0	0	0	2	1	3	1
B	7	2	13	0	0	1	4	2	1	2	1
B	8	2	13	0	0	1	2	1	1	1	1
B	9	2	13	0	0	0	0	2	1	0	0
B	10	2	13	0	0	0	0	1	1	1	1
B	11	2	13	0	0	0	0	1	1	1	1
B	1	3	14	0	0	0	0	6	1	2	1
B	2	3	14	0	0	0	0	1	1	1	1
B	3	3	14	NA	NA	NA	NA	NA	NA	NA	NA
B	4	3	14	0	0	0	0	6	1	1	1
B	5	3	14	0	0	0	0	4	1	1	1
B	6	3	14	0	0	0	0	2	1	0	0
B	7	3	14	0	0	0	0	5	1	1	1
B	8	3	14	0	0	0	0	6	1	1	1
B	9	3	14	0	0	0	0	3	1	0	0
B	10	3	14	0	0	1	1	2	1	0	0
B	11	3	14	0	0	0	0	4	1	0	0
B	1	4	15	0	0	0	0	6	1	4	1
B	2	4	15	0	0	0	0	4	1	1	1
B	3	4	15	NA	NA	NA	NA	NA	NA	NA	NA
B	4	4	15	0	0	0	0	6	1	0	0
B	5	4	15	0	0	0	0	6	1	1	1
B	6	4	15	0	0	0	0	7	1	0	0
B	7	4	15	0	0	0	0	3	1	0	0
B	8	4	15	0	0	0	0	3	1	1	1
B	9	4	15	0	0	0	0	5	1	0	0
B	10	4	15	0	0	0	0	2	1	0	0
B	11	4	15	0	0	0	0	6	1	0	0
B	1	5	16	0	0	0	0	11	1	0	0
B	2	5	16	0	0	0	0	9	1	0	0
B	3	5	16	NA	NA	NA	NA	NA	NA	NA	NA
B	4	5	16	0	0	0	0	13	1	0	0
B	5	5	16	0	0	0	0	14	1	1	1
B	6	5	16	0	0	0	0	7	1	1	1
B	7	5	16	0	0	1	1	6	1	2	1
B	8	5	16	0	0	0	0	5	1	1	1
B	9	5	16	0	0	0	0	8	1	0	0
B	10	5	16	0	0	0	0	3	1	1	1
B	11	5	16	0	0	1	1	8	1	0	0
B	1	6	17	0	0	0	0	7	1	1	1
B	2	6	17	0	0	0	0	3	1	2	1
B	3	6	17	NA	NA	NA	NA	NA	NA	NA	NA
B	4	6	17	0	0	0	0	3	1	2	1
B	5	6	17	0	0	0	0	2	1	2	1
B	6	6	17	0	0	0	0	3	1	1	1
B	7	6	17	0	0	0	0	9	1	0	0
B	8	6	17	0	0	0	0	1	1	1	1
B	9	6	17	0	0	0	0	0	0	1	1
B	10	6	17	0	0	0	0	0	0	3	1
B	11	6	17	0	0	0	0	3	1	0	0
B	1	7	18	0	0	1	1	4	1	1	1
B	2	7	18	0	0	0	0	3	1	0	0
B	3	7	18	NA	NA	NA	NA	NA	NA	NA	NA
B	4	7	18	0	0	0	0	3	1	2	1
B	5	7	18	1	1	0	0	4	1	3	1
B	6	7	18	0	0	0	0	2	1	1	1
B	7	7	18	0	0	0	0	3	1	1	1
B	8	7	18	0	0	0	0	1	1	2	1
B	9	7	18	0	0	0	0	2	1	0	0
B	10	7	18	0	0	0	0	1	1	2	1
B	11	7	18	0	0	0	0	4	1	1	1
B	1	8	19	0	0	0	0	1	1	0	0
B	2	8	19	0	0	0	0	4	1	2	1
B	3	8	19	NA	NA	NA	NA	NA	NA	NA	NA
B	4	8	19	0	0	0	0	4	1	0	0
B	5	8	19	0	0	0	0	2	1	2	1
B	6	8	19	0	0	0	0	1	1	1	1
B	7	8	19	0	0	1	1	3	1	2	1
B	8	8	19	0	0	0	0	2	1	1	1
B	9	8	19	0	0	0	0	1	1	1	1
B	10	8	19	0	0	0	0	2	1	3	1
B	11	8	19	0	0	0	0	2	1	0	0
B	1	9	20	0	0	0	0	1	1	0	0
B	2	9	20	0	0	0	0	3	1	1	1
B	3	9	20	NA	NA	NA	NA	NA	NA	NA	NA
B	4	9	20	0	0	0	0	2	1	2	1
B	5	9	20	0	0	0	0	0	0	2	1
B	6	9	20	1	1	0	0	2	1	0	0
B	7	9	20	0	0	1	2	3	1	1	1
B	8	9	20	0	0	0	0	2	1	0	0
B	9	9	20	0	0	1	1	1	1	0	0
B	10	9	20	0	0	0	0	1	1	1	1
B	11	9	20	0	0	0	0	1	1	0	0
B	1	10	21	0	0	0	0	3	1	1	1
B	2	10	21	0	0	0	0	3	1	0	0
B	3	10	21	NA	NA	NA	NA	NA	NA	NA	NA
B	4	10	21	0	0	0	0	1	1	2	1
B	5	10	21	0	0	1	1	2	1	0	0
B	6	10	21	0	0	0	0	1	1	0	0
B	7	10	21	0	0	1	2	2	1	0	0
B	8	10	21	0	0	0	0	0	0	1	1
B	9	10	21	0	0	0	0	1	1	1	1
B	10	10	21	0	0	0	0	0	0	0	0
B	11	10	21	0	0	0	0	3	1	0	0
B	1	11	22	0	0	0	0	1	1	1	1
B	2	11	22	0	0	0	0	1	1	0	0
B	3	11	22	NA	NA	NA	NA	NA	NA	NA	NA
B	4	11	22	0	0	1	1	1	1	1	1
B	5	11	22	0	0	1	7	2	1	0	0
B	6	11	22	0	0	0	0	0	0	1	1
B	7	11	22	1	1	1	2	2	1	0	0
B	8	11	22	0	0	1	2	1	1	0	0
B	9	11	22	0	0	0	0	0	0	0	0
B	10	11	22	0	0	0	0	1	1	0	0
B	11	11	22	0	0	1	4	0	0	0	0
C	1	1	23	0	0	1	2	4	1	1	1
C	2	1	23	0	0	1	1	3	1	1	1
C	3	1	23	0	0	1	5	5	1	0	0
C	4	1	23	1	1	1	4	3	1	4	1
C	5	1	23	2	1	1	2	6	1	1	1
C	6	1	23	0	0	1	3	3	1	3	1
C	7	1	23	0	0	1	1	6	1	0	0
C	8	1	23	0	0	1	3	1	1	5	1
C	9	1	23	1	1	1	1	4	1	4	1
C	10	1	23	0	0	1	3	3	1	1	1
C	11	1	23	1	1	1	2	4	1	2	1
C	1	2	24	1	1	1	3	5	1	2	1
C	2	2	24	3	1	1	3	10	1	1	1
C	3	2	24	0	0	1	6	3	1	1	1
C	4	2	24	2	1	1	1	3	1	2	1
C	5	2	24	1	1	1	4	2	1	3	1
C	6	2	24	1	1	1	1	0	0	1	1
C	7	2	24	0	0	1	2	9	1	0	0
C	8	2	24	0	0	1	1	0	0	3	1
C	9	2	24	2	1	1	1	1	1	3	1
C	10	2	24	0	0	1	2	1	1	3	1
C	11	2	24	0	0	1	3	3	1	0	0
C	1	3	25	1	1	0	0	4	1	1	1
C	2	3	25	0	0	0	0	5	1	1	1
C	3	3	25	0	0	1	3	0	0	1	1
C	4	3	25	0	0	1	2	3	1	1	1
C	5	3	25	0	0	0	0	2	1	1	1
C	6	3	25	1	1	0	0	3	1	0	0
C	7	3	25	0	0	0	0	5	1	0	0
C	8	3	25	0	0	1	1	1	1	1	1
C	9	3	25	0	0	1	2	3	1	3	1
C	10	3	25	0	0	0	0	1	1	0	0
C	11	3	25	0	0	1	2	3	1	2	1
C	1	4	26	0	0	1	1	8	1	0	0
C	2	4	26	0	0	1	3	6	1	0	0
C	3	4	26	0	0	1	2	4	1	0	0
C	4	4	26	0	0	0	0	1	1	4	1
C	5	4	26	0	0	0	0	3	1	3	1
C	6	4	26	0	0	0	0	3	1	0	0
C	7	4	26	0	0	0	0	2	1	0	0
C	8	4	26	0	0	0	0	3	1	0	0
C	9	4	26	0	0	1	1	4	1	2	1
C	10	4	26	1	1	0	0	0	0	2	1
C	11	4	26	0	0	1	3	3	1	3	1
C	1	5	27	1	1	1	1	2	1	0	0
C	2	5	27	0	0	1	2	2	1	1	1
C	3	5	27	0	0	1	2	2	1	0	0
C	4	5	27	1	1	1	1	3	1	1	1
C	5	5	27	0	0	1	2	2	1	1	1
C	6	5	27	0	0	0	0	1	1	1	1
C	7	5	27	0	0	1	1	3	1	0	0
C	8	5	27	0	0	1	4	1	1	3	1
C	9	5	27	0	0	0	0	2	1	1	1
C	10	5	27	1	1	0	0	2	1	3	1
C	11	5	27	0	0	1	2	2	1	1	1
C	1	6	28	0	0	1	1	2	1	0	0
C	2	6	28	0	0	1	4	4	1	0	0
C	3	6	28	0	0	1	2	2	1	2	1
C	4	6	28	0	0	0	0	1	1	0	0
C	5	6	28	0	0	1	4	1	1	0	0
C	6	6	28	1	1	1	3	0	0	2	1
C	7	6	28	0	0	1	1	3	1	0	0
C	8	6	28	2	1	1	7	1	1	3	1
C	9	6	28	0	0	1	4	1	1	1	1
C	10	6	28	0	0	1	1	0	0	1	1
C	11	6	28	0	0	1	3	3	1	1	1
C	1	7	29	0	0	1	1	0	0	0	0
C	2	7	29	0	0	1	1	1	1	0	0
C	3	7	29	0	0	0	0	3	1	1	1
C	4	7	29	2	1	0	0	0	0	0	0
C	5	7	29	0	0	1	1	5	1	0	0
C	6	7	29	0	0	1	3	1	1	0	0
C	7	7	29	0	0	1	1	3	1	0	0
C	8	7	29	0	0	1	2	3	1	0	0
C	9	7	29	1	1	1	3	4	1	0	0
C	10	7	29	0	0	1	1	0	0	1	1
C	11	7	29	0	0	1	4	1	1	1	1
C	1	8	30	0	0	0	0	0	0	0	0
C	2	8	30	0	0	1	1	1	1	0	0
C	3	8	30	0	0	1	4	3	1	0	0
C	4	8	30	1	1	1	2	2	1	0	0
C	5	8	30	0	0	1	1	1	1	0	0
C	6	8	30	0	0	0	0	3	1	0	0
C	7	8	30	0	0	1	11	5	1	2	1
C	8	8	30	1	1	1	3	0	0	0	0
C	9	8	30	0	0	0	0	0	0	0	0
C	10	8	30	0	0	1	1	1	1	0	0
C	11	8	30	1	1	1	4	2	1	1	1
C	1	9	31	0	0	1	1	3	1	0	0
C	2	9	31	0	0	0	0	1	1	0	0
C	3	9	31	0	0	1	1	1	1	0	0
C	4	9	31	0	0	0	0	1	1	0	0
C	5	9	31	0	0	0	0	0	0	0	0
C	6	9	31	1	1	1	1	0	0	1	1
C	7	9	31	2	1	1	27	6	1	3	1
C	8	9	31	0	0	1	1	0	0	0	0
C	9	9	31	0	0	1	1	0	0	0	0
C	10	9	31	0	0	0	0	0	0	0	0
C	11	9	31	0	0	1	2	1	1	1	1
C	1	10	32	0	0	0	0	1	1	1	1
C	2	10	32	0	0	1	2	2	1	0	0
C	3	10	32	0	0	1	2	2	1	0	0
C	4	10	32	0	0	0	0	0	0	1	1
C	5	10	32	0	0	1	2	1	1	0	0
C	6	10	32	0	0	1	2	0	0	0	0
C	7	10	32	0	0	1	32	6	1	0	0
C	8	10	32	0	0	1	1	0	0	1	1
C	9	10	32	1	1	1	3	2	1	0	0
C	10	10	32	0	0	1	2	2	1	2	1
C	11	10	32	2	1	1	3	3	1	0	0
C	1	11	33	0	0	0	0	0	0	0	0
C	2	11	33	0	0	0	0	2	1	1	1
C	3	11	33	1	1	1	3	2	1	1	1
C	4	11	33	0	0	1	2	7	1	0	0
C	5	11	33	1	1	1	3	5	1	1	1
C	6	11	33	0	0	1	2	2	1	0	0
C	7	11	33	0	0	1	11	2	1	1	1
C	8	11	33	0	0	1	4	3	1	0	0
C	9	11	33	0	0	1	4	1	1	0	0
C	10	11	33	0	0	0	0	4	1	1	1
C	11	11	33	0	0	0	0	1	1	0	0
D	1	1	34	1	1	0	0	7	1	1	1
D	2	1	34	0	0	0	0	6	1	1	1
D	3	1	34	0	0	0	0	4	1	0	0
D	4	1	34	0	0	1	1	0	0	4	1
D	5	1	34	0	0	1	1	5	1	1	1
D	6	1	34	0	0	1	4	3	1	1	1
D	7	1	34	0	0	1	1	4	1	1	1
D	8	1	34	0	0	1	2	1	1	1	1
D	9	1	34	0	0	0	0	3	1	4	1
D	10	1	34	0	0	0	0	2	1	1	1
D	11	1	34	0	0	0	0	1	1	1	1
D	1	2	35	1	1	0	0	10	1	0	0
D	2	2	35	1	1	1	1	5	1	1	1
D	3	2	35	0	0	0	0	6	1	0	0
D	4	2	35	1	1	1	2	4	1	7	1
D	5	2	35	0	0	1	1	10	1	3	1
D	6	2	35	0	0	1	3	6	1	2	1
D	7	2	35	0	0	1	3	10	1	2	1
D	8	2	35	0	0	1	3	6	1	1	1
D	9	2	35	0	0	0	0	3	1	1	1
D	10	2	35	0	0	0	0	8	1	1	1
D	11	2	35	0	0	0	0	2	1	4	1
D	1	3	36	0	0	0	0	1	1	1	1
D	2	3	36	0	0	0	0	1	1	0	0
D	3	3	36	0	0	0	0	2	1	1	1
D	4	3	36	0	0	0	0	3	1	2	1
D	5	3	36	0	0	0	0	3	1	0	0
D	6	3	36	0	0	0	0	2	1	0	0
D	7	3	36	0	0	1	1	1	1	0	0
D	8	3	36	0	0	0	0	1	1	0	0
D	9	3	36	0	0	0	0	2	1	1	1
D	10	3	36	0	0	0	0	3	1	1	1
D	11	3	36	0	0	0	0	2	1	1	1
D	1	4	37	0	0	0	0	4	1	0	0
D	2	4	37	0	0	0	0	4	1	0	0
D	3	4	37	0	0	0	0	4	1	0	0
D	4	4	37	0	0	0	0	0	0	0	0
D	5	4	37	0	0	0	0	10	1	1	1
D	6	4	37	0	0	1	1	3	1	1	1
D	7	4	37	0	0	0	0	1	1	0	0
D	8	4	37	0	0	0	0	3	1	0	0
D	9	4	37	0	0	0	0	2	1	3	1
D	10	4	37	0	0	0	0	6	1	0	0
D	11	4	37	0	0	0	0	3	1	2	1
D	1	5	38	0	0	0	0	4	1	0	0
D	2	5	38	0	0	0	0	3	1	0	0
D	3	5	38	0	0	0	0	1	1	0	0
D	4	5	38	0	0	0	0	6	1	2	1
D	5	5	38	0	0	0	0	3	1	1	1
D	6	5	38	0	0	1	1	2	1	0	0
D	7	5	38	0	0	1	1	6	1	0	0
D	8	5	38	0	0	1	1	3	1	3	1
D	9	5	38	0	0	0	0	1	1	0	0
D	10	5	38	0	0	0	0	6	1	1	1
D	11	5	38	0	0	0	0	2	1	3	1
D	1	6	39	0	0	0	0	7	1	0	0
D	2	6	39	0	0	0	0	2	1	0	0
D	3	6	39	0	0	0	0	2	1	1	1
D	4	6	39	0	0	0	0	0	0	0	0
D	5	6	39	0	0	0	0	2	1	0	0
D	6	6	39	0	0	1	1	2	1	1	1
D	7	6	39	0	0	1	2	3	1	1	1
D	8	6	39	0	0	1	1	2	1	1	1
D	9	6	39	0	0	0	0	1	1	1	1
D	10	6	39	0	0	0	0	1	1	1	1
D	11	6	39	0	0	0	0	1	1	0	0
D	1	7	40	0	0	0	0	6	1	0	0
D	2	7	40	0	0	0	0	3	1	0	0
D	3	7	40	0	0	0	0	3	1	0	0
D	4	7	40	1	1	0	0	0	0	0	0
D	5	7	40	0	0	0	0	1	1	0	0
D	6	7	40	0	0	0	0	3	1	0	0
D	7	7	40	0	0	1	1	10	1	0	0
D	8	7	40	0	0	1	1	3	1	0	0
D	9	7	40	0	0	0	0	5	1	0	0
D	10	7	40	0	0	0	0	6	1	0	0
D	11	7	40	0	0	0	0	4	1	0	0
D	1	8	41	0	0	0	0	9	1	0	0
D	2	8	41	0	0	0	0	5	1	0	0
D	3	8	41	0	0	0	0	1	1	1	1
D	4	8	41	0	0	0	0	0	0	2	1
D	5	8	41	0	0	0	0	3	1	0	0
D	6	8	41	0	0	0	0	2	1	0	0
D	7	8	41	0	0	0	0	11	1	0	0
D	8	8	41	0	0	0	0	1	1	0	0
D	9	8	41	0	0	0	0	1	1	0	0
D	10	8	41	0	0	0	0	2	1	0	0
D	11	8	41	0	0	0	0	1	1	2	1
D	1	9	42	0	0	0	0	6	1	1	1
D	2	9	42	0	0	0	0	2	1	1	1
D	3	9	42	0	0	0	0	1	1	1	1
D	4	9	42	0	0	0	0	0	0	1	1
D	5	9	42	0	0	0	0	3	1	1	1
D	6	9	42	0	0	0	0	4	1	0	0
D	7	9	42	0	0	1	1	10	1	0	0
D	8	9	42	0	0	1	2	3	1	0	0
D	9	9	42	0	0	0	0	2	1	1	1
D	10	9	42	0	0	0	0	1	1	0	0
D	11	9	42	0	0	0	0	1	1	0	0
D	1	10	43	0	0	0	0	6	1	0	0
D	2	10	43	0	0	0	0	2	1	0	0
D	3	10	43	0	0	0	0	0	0	0	0
D	4	10	43	0	0	0	0	0	0	1	1
D	5	10	43	0	0	1	1	3	1	0	0
D	6	10	43	0	0	0	0	2	1	0	0
D	7	10	43	0	0	0	0	4	1	0	0
D	8	10	43	0	0	0	0	1	1	0	0
D	9	10	43	0	0	0	0	1	1	0	0
D	10	10	43	0	0	0	0	0	0	1	1
D	11	10	43	0	0	0	0	2	1	0	0
D	1	11	44	0	0	0	0	2	1	0	0
D	2	11	44	0	0	0	0	1	1	0	0
D	3	11	44	0	0	0	0	2	1	0	0
D	4	11	44	0	0	0	0	1	1	1	1
D	5	11	44	0	0	0	0	4	1	0	0
D	6	11	44	1	1	0	0	0	0	0	0
D	7	11	44	0	0	0	0	4	1	0	0
D	8	11	44	0	0	0	0	2	1	1	1
D	9	11	44	0	0	0	0	1	1	0	0
D	10	11	44	0	0	0	0	2	1	0	0
D	11	11	44	0	0	0	0	1	1	0	0
E	1	1	45	0	0	0	0	8	1	1	1
E	2	1	45	0	0	0	0	9	1	1	1
E	3	1	45	0	0	0	0	3	1	1	1
E	4	1	45	1	1	0	0	5	1	8	1
E	5	1	45	0	0	0	0	4	1	4	1
E	6	1	45	0	0	0	0	6	1	0	0
E	7	1	45	0	0	0	0	13	1	0	0
E	8	1	45	0	0	0	0	9	1	1	1
E	9	1	45	0	0	0	0	3	1	4	1
E	10	1	45	0	0	0	0	7	1	4	1
E	11	1	45	0	0	0	0	7	1	2	1
E	1	2	46	0	0	0	0	10	1	0	0
E	2	2	46	1	1	1	3	4	1	0	0
E	3	2	46	0	0	1	1	5	1	1	1
E	4	2	46	0	0	0	0	1	1	3	1
E	5	2	46	0	0	0	0	5	1	4	1
E	6	2	46	0	0	0	0	8	1	0	0
E	7	2	46	0	0	1	3	12	1	0	0
E	8	2	46	0	0	0	0	8	1	1	1
E	9	2	46	0	0	0	0	2	1	2	1
E	10	2	46	0	0	0	0	4	1	0	0
E	11	2	46	0	0	1	1	3	1	2	1
E	1	3	47	0	0	0	0	6	1	0	0
E	2	3	47	0	0	1	1	4	1	0	0
E	3	3	47	0	0	1	1	4	1	2	1
E	4	3	47	0	0	0	0	2	1	2	1
E	5	3	47	0	0	0	0	3	1	2	1
E	6	3	47	0	0	0	0	3	1	1	1
E	7	3	47	0	0	1	1	3	1	1	1
E	8	3	47	0	0	0	0	2	1	0	0
E	9	3	47	0	0	0	0	4	1	0	0
E	10	3	47	0	0	0	0	2	1	1	1
E	11	3	47	0	0	0	0	2	1	2	1
E	1	4	48	0	0	0	0	9	1	0	0
E	2	4	48	0	0	0	0	4	1	1	1
E	3	4	48	0	0	0	0	3	1	2	1
E	4	4	48	0	0	0	0	2	1	1	1
E	5	4	48	1	1	0	0	8	1	1	1
E	6	4	48	0	0	1	1	5	1	1	1
E	7	4	48	0	0	0	0	6	1	0	0
E	8	4	48	1	1	0	0	4	1	0	0
E	9	4	48	0	0	0	0	5	1	2	1
E	10	4	48	0	0	0	0	6	1	0	0
E	11	4	48	0	0	0	0	6	1	1	1
E	1	5	49	0	0	1	1	8	1	0	0
E	2	5	49	0	0	1	2	2	1	0	0
E	3	5	49	0	0	1	1	2	1	1	1
E	4	5	49	0	0	1	1	3	1	1	1
E	5	5	49	0	0	0	0	5	1	0	0
E	6	5	49	0	0	0	0	5	1	0	0
E	7	5	49	0	0	0	0	3	1	1	1
E	8	5	49	0	0	1	2	2	1	1	1
E	9	5	49	0	0	0	0	1	1	0	0
E	10	5	49	0	0	0	0	2	1	1	1
E	11	5	49	0	0	0	0	2	1	0	0
E	1	6	50	0	0	1	1	6	1	0	0
E	2	6	50	1	1	0	0	2	1	0	0
E	3	6	50	0	0	0	0	2	1	0	0
E	4	6	50	0	0	0	0	2	1	1	1
E	5	6	50	0	0	0	0	4	1	0	0
E	6	6	50	0	0	1	1	3	1	0	0
E	7	6	50	0	0	1	1	4	1	0	0
E	8	6	50	0	0	1	2	3	1	0	0
E	9	6	50	0	0	0	0	4	1	0	0
E	10	6	50	0	0	0	0	2	1	0	0
E	11	6	50	0	0	1	1	3	1	1	1
E	1	7	51	0	0	1	1	6	1	0	0
E	2	7	51	0	0	1	2	3	1	0	0
E	3	7	51	0	0	0	0	2	1	0	0
E	4	7	51	0	0	1	1	1	1	1	1
E	5	7	51	0	0	0	0	2	1	1	1
E	6	7	51	0	0	0	0	3	1	0	0
E	7	7	51	0	0	1	1	0	0	0	0
E	8	7	51	0	0	1	1	2	1	0	0
E	9	7	51	0	0	0	0	3	1	0	0
E	10	7	51	0	0	0	0	2	1	0	0
E	11	7	51	0	0	0	0	1	1	1	1
E	1	8	52	0	0	1	1	3	1	0	0
E	2	8	52	0	0	1	1	1	1	0	0
E	3	8	52	0	0	0	0	3	1	0	0
E	4	8	52	1	1	0	0	1	1	0	0
E	5	8	52	0	0	0	0	2	1	0	0
E	6	8	52	0	0	1	1	2	1	0	0
E	7	8	52	0	0	0	0	1	1	0	0
E	8	8	52	0	0	0	0	1	1	0	0
E	9	8	52	0	0	0	0	4	1	1	1
E	10	8	52	0	0	0	0	3	1	0	0
E	11	8	52	0	0	0	0	4	1	0	0
E	1	9	53	0	0	1	1	1	1	0	0
E	2	9	53	0	0	1	2	1	1	0	0
E	3	9	53	0	0	0	0	4	1	0	0
E	4	9	53	0	0	0	0	0	0	0	0
E	5	9	53	0	0	0	0	2	1	0	0
E	6	9	53	0	0	0	0	1	1	0	0
E	7	9	53	0	0	0	0	0	0	0	0
E	8	9	53	0	0	1	1	1	1	1	1
E	9	9	53	0	0	1	1	3	1	1	1
E	10	9	53	0	0	0	0	1	1	0	0
E	11	9	53	0	0	0	0	1	1	1	1
E	1	10	54	0	0	0	0	4	1	0	0
E	2	10	54	0	0	1	1	3	1	0	0
E	3	10	54	0	0	1	5	2	1	0	0
E	4	10	54	0	0	1	1	1	1	0	0
E	5	10	54	0	0	0	0	7	1	1	1
E	6	10	54	0	0	0	0	4	1	0	0
E	7	10	54	0	0	0	0	2	1	0	0
E	8	10	54	0	0	0	0	4	1	0	0
E	9	10	54	0	0	0	0	4	1	0	0
E	10	10	54	0	0	0	0	0	0	0	0
E	11	10	54	0	0	0	0	3	1	2	1
E	1	11	55	0	0	0	0	0	0	1	1
E	2	11	55	0	0	1	1	3	1	0	0
E	3	11	55	0	0	1	1	1	1	1	1
E	4	11	55	0	0	0	0	1	1	0	0
E	5	11	55	0	0	1	1	2	1	0	0
E	6	11	55	0	0	0	0	0	0	0	0
E	7	11	55	0	0	0	0	0	0	0	0
E	8	11	55	0	0	0	0	1	1	0	0
E	9	11	55	0	0	1	1	2	1	0	0
E	10	11	55	0	0	0	0	2	1	0	0
E	11	11	55	0	0	0	0	4	1	0	0
