# Supplementary material for: Can remote infrared cameras be used to differentiate small, sympatric mammal species? A case study of the black-tailed dusky antechinus, Antechinus arktos and co-occurring small mammals in southeast Queensland, Australia
Source: PLoS One. 2017 Aug 9;12(8):e0181592. doi: 10.1371/journal.pone.0181592 (PMC5549885; doi:10.1371/journal.pone.0181592)
Supplement: S2 Dataset — (CSV) [file pone.0181592.s003.csv]

Dep	Mate	Cam	DayDep	Species	Time
A	Pre	1	1	AA	0.985416667
A	Pre	5	1	AA	0.954861111
A	Pre	8	1	AA	0.790277778
A	Pre	8	1	AA	0.797916667
A	Pre	8	2	AA	0.78125
A	Pre	8	2	AA	0.851388889
A	Pre	2	2	AA	0.775
A	Pre	2	2	AA	0.897222222
A	Pre	3	2	AA	0.139583333
A	Pre	4	2	AA	0.051388889
A	Pre	5	2	AA	0.169444444
A	Pre	8	2	AA	0.818055556
A	Pre	9	2	AA	0.085416667
A	Pre	1	3	AA	0.784027778
A	Pre	1	3	AA	0.938194444
A	Pre	7	3	AA	0.222916667
A	Pre	8	3	AA	0.780555556
A	Pre	8	3	AA	0.822222222
A	Pre	1	4	AA	0.339583333
A	Pre	7	4	AA	0.870833333
A	Pre	3	5	AA	0.148611111
A	Pre	8	4	AA	0.245833333
A	Pre	9	5	AA	0.225694444
A	Pre	2	6	AA	0.767361111
A	Pre	11	6	AA	0.101388889
A	Pre	7	7	AA	0.775694444
A	Pre	7	7	AA	0.804166667
A	Pre	9	7	AA	0.177083333
A	Pre	3	8	AA	0.936805556
A	Pre	2	9	AA	0.95
A	Pre	8	8	AA	0.066666667
A	Pre	10	10	AA	0.967361111
A	Pre	11	10	AA	0.140277778
B	Pre	5	1	AA	0.7625
B	Pre	7	1	AA	0.797222222
B	Pre	5	7	AA	0.156944444
B	Pre	6	9	AA	0.181944444
B	Breed	7	11	AA	0.888194444
B	Breed	1	12	AA	0.0125
B	Breed	6	12	AA	0.115277778
C	Breed	4	1	AA	0.729166667
C	Breed	5	1	AA	0.847222222
C	Breed	5	1	AA	0.981944444
C	Breed	9	1	AA	0.903472222
C	Breed	11	1	AA	0.848611111
C	Breed	1	2	AA	0.153472222
C	Breed	2	2	AA	0.172222222
C	Breed	2	2	AA	0.686805556
C	Breed	2	2	AA	0.714583333
C	Breed	4	2	AA	0.195138889
C	Breed	4	2	AA	0.769444444
C	Breed	5	2	AA	0.915972222
C	Breed	6	2	AA	0.975
C	Breed	9	2	AA	0.185416667
C	Breed	9	2	AA	0.813194444
C	Breed	1	3	AA	0.608333333
C	Breed	6	3	AA	0.103472222
C	Breed	10	4	AA	0.014583333
C	Breed	1	5	AA	0.097222222
C	Breed	4	5	AA	0.914583333
C	Breed	10	5	AA	0.089583333
C	Breed	6	6	AA	0.104166667
C	Breed	8	6	AA	0.113194444
C	Breed	8	6	AA	0.802777778
C	Breed	4	7	AA	0.014583333
C	Breed	4	7	AA	0.184722222
C	Breed	9	7	AA	0.053472222
C	Breed	4	8	AA	0.908333333
C	Breed	8	8	AA	0.919444444
C	Breed	11	8	AA	0.2125
C	Breed	7	9	AA	0.157638889
C	Breed	7	9	AA	0.279166667
C	Breed	9	10	AA	0.917361111
C	Breed	11	10	AA	0.379166667
C	Breed	11	10	AA	0.880555556
C	Breed	3	11	AA	0.036111111
C	Breed	5	11	AA	0.109027778
C	Breed	9	12	AA	0.902083333
C	Breed	8	13	AA	0.794444444
D	Breed	1	1	AA	0.911111111
D	Breed	1	2	AA	0.225
D	Breed	2	2	AA	0.890277778
D	Breed	4	2	AA	0.238194444
D	Post	4	7	AA	0.786805556
D	Post	6	11	AA	0.853472222
E	Post	4	1	AA	0.906944444
E	Post	2	2	AA	0.13125
E	Post	5	4	AA	0.934722222
E	Post	8	4	AA	0.093055556
E	Post	2	6	AA	0.079166667
E	Post	4	8	AA	0.1375
A	Pre	1	1	AS	0.88125
A	Pre	7	1	AS	0.913888889
A	Pre	1	1	AS	0.902777778
A	Pre	2	1	AS	0.810416667
A	Pre	2	1	AS	0.831944444
A	Pre	2	1	AS	0.852083333
A	Pre	2	1	AS	0.868055556
A	Pre	2	1	AS	0.888194444
A	Pre	2	1	AS	0.95
A	Pre	3	1	AS	0.750694444
A	Pre	3	1	AS	0.778472222
A	Pre	3	1	AS	0.808333333
A	Pre	3	1	AS	0.844444444
A	Pre	3	1	AS	0.877777778
A	Pre	4	1	AS	0.718055556
A	Pre	4	1	AS	0.727777778
A	Pre	4	1	AS	0.804166667
A	Pre	4	1	AS	0.880555556
A	Pre	4	1	AS	0.933333333
A	Pre	5	1	AS	0.998611111
A	Pre	6	1	AS	0.741666667
A	Pre	6	1	AS	0.919444444
A	Pre	7	1	AS	0.731944444
A	Pre	7	1	AS	0.8
A	Pre	7	1	AS	0.868055556
A	Pre	7	1	AS	0.951388889
A	Pre	8	1	AS	0.759027778
A	Pre	8	1	AS	0.765972222
A	Pre	9	1	AS	0.744444444
A	Pre	9	1	AS	0.76875
A	Pre	9	1	AS	0.827083333
A	Pre	11	1	AS	0.748611111
A	Pre	11	1	AS	0.786805556
A	Pre	1	2	AS	0.748611111
A	Pre	1	2	AS	0.738888889
A	Pre	1	2	AS	0.791666667
A	Pre	2	2	AS	0.161111111
A	Pre	2	2	AS	0.198611111
A	Pre	2	2	AS	0.217361111
A	Pre	3	2	AS	0.242361111
A	Pre	3	2	AS	0.748611111
A	Pre	3	2	AS	0.763194444
A	Pre	4	2	AS	0.11875
A	Pre	4	2	AS	0.151388889
A	Pre	5	2	AS	0.766666667
A	Pre	6	2	AS	0.008333333
A	Pre	6	2	AS	0.204861111
A	Pre	7	2	AS	0.209027778
A	Pre	7	2	AS	0.73125
A	Pre	7	2	AS	0.747916667
A	Pre	7	2	AS	0.815277778
A	Pre	8	2	AS	0.751388889
A	Pre	8	2	AS	0.78125
A	Pre	8	2	AS	0.851388889
A	Pre	8	2	AS	0.875
A	Pre	9	2	AS	0.027083333
A	Pre	9	2	AS	0.770833333
A	Pre	10	2	AS	0.872916667
A	Pre	11	2	AS	0.073611111
A	Pre	11	2	AS	0.18125
A	Pre	11	2	AS	0.736111111
A	Pre	1	3	AS	0.725694444
A	Pre	2	3	AS	0.160416667
A	Pre	2	3	AS	0.171527778
A	Pre	2	3	AS	0.777083333
A	Pre	3	3	AS	0.100694444
A	Pre	4	3	AS	0.785416667
A	Pre	6	3	AS	0.777083333
A	Pre	6	3	AS	0.784027778
A	Pre	6	3	AS	0.792361111
A	Pre	7	3	AS	0.748611111
A	Pre	8	3	AS	0.995833333
A	Pre	10	3	AS	0.718055556
A	Pre	10	3	AS	0.795138889
A	Pre	11	3	AS	0.140277778
A	Pre	11	3	AS	0.182638889
A	Pre	1	4	AS	0.120138889
A	Pre	2	4	AS	0.098611111
A	Pre	2	4	AS	0.205555556
A	Pre	2	4	AS	0.7875
A	Pre	3	4	AS	0.811111111
A	Pre	4	4	AS	0.231944444
A	Pre	4	4	AS	0.777777778
A	Pre	5	4	AS	0.790972222
A	Pre	6	4	AS	0.1125
A	Pre	7	4	AS	0.088888889
A	Pre	7	4	AS	0.103472222
A	Pre	7	4	AS	0.119444444
A	Pre	10	4	AS	0.790972222
A	Pre	1	5	AS	0.180555556
A	Pre	3	5	AS	0.213194444
A	Pre	3	5	AS	0.238194444
A	Pre	5	5	AS	0.009027778
A	Pre	6	5	AS	0.802777778
A	Pre	7	5	AS	0.79375
A	Pre	8	4	AS	0.744444444
A	Pre	1	6	AS	0.219444444
A	Pre	2	6	AS	0.722222222
A	Pre	6	6	AS	0.791666667
A	Pre	6	6	AS	0.873611111
A	Pre	6	7	AS	0.065277778
A	Pre	6	7	AS	0.782638889
A	Pre	7	7	AS	0.147222222
A	Pre	7	7	AS	0.863194444
A	Pre	11	7	AS	0.23125
A	Pre	1	8	AS	0.756944444
A	Pre	11	8	AS	0.75625
A	Pre	2	9	AS	0.938888889
A	Pre	6	9	AS	0.145138889
A	Pre	3	10	AS	0.8
A	Pre	7	10	AS	0.890277778
B	Pre	1	1	AS	0.789583333
B	Pre	6	1	AS	0.758333333
B	Pre	6	1	AS	0.767361111
B	Pre	7	1	AS	0.8125
B	Pre	8	1	AS	0.806944444
B	Pre	8	1	AS	0.895833333
B	Pre	9	1	AS	0.811805556
B	Pre	9	1	AS	0.88125
B	Pre	10	1	AS	0.798611111
B	Pre	1	2	AS	0.738194444
B	Pre	2	2	AS	0.732638889
B	Pre	4	2	AS	0.132638889
B	Pre	7	2	AS	0.15625
B	Pre	7	2	AS	0.199305556
B	Pre	7	2	AS	0.776388889
B	Pre	7	2	AS	0.802777778
B	Pre	8	2	AS	0.097222222
B	Pre	8	2	AS	0.808333333
B	Pre	2	3	AS	0.8
B	Pre	10	3	AS	0.909027778
B	Pre	7	5	AS	0.751388889
B	Pre	11	5	AS	0.243055556
B	Pre	1	7	AS	0.754861111
B	Pre	7	8	AS	0.947222222
B	Pre	7	9	AS	0.808333333
B	Pre	7	9	AS	0.929166667
B	Pre	9	9	AS	0.885416667
B	Pre	5	10	AS	0.94375
B	Pre	7	10	AS	0.166666667
B	Pre	7	10	AS	0.819444444
B	Breed	4	11	AS	0.043055556
B	Breed	5	11	AS	0.047222222
B	Breed	5	11	AS	0.075
B	Breed	5	11	AS	0.10625
B	Breed	5	11	AS	0.177083333
B	Breed	5	11	AS	0.219444444
B	Breed	5	11	AS	0.747222222
B	Breed	5	11	AS	0.829861111
B	Breed	7	11	AS	0.088888889
B	Breed	7	11	AS	0.777083333
B	Breed	8	11	AS	0.095138889
B	Breed	8	11	AS	0.845833333
B	Breed	11	11	AS	0.131944444
B	Breed	11	11	AS	0.188194444
B	Breed	11	11	AS	0.7375
B	Breed	11	11	AS	0.805555556
B	Breed	4	12	AS	0.036805556
B	Breed	5	12	AS	0.044444444
B	Breed	5	12	AS	0.052083333
B	Breed	7	12	AS	0.0625
B	Breed	7	12	AS	0.232638889
B	Breed	11	12	AS	0.015972222
B	Breed	11	12	AS	0.195833333
C	Breed	1	1	AS	0.751388889
C	Breed	1	1	AS	0.943055556
C	Breed	2	1	AS	0.746527778
C	Breed	3	1	AS	0.753472222
C	Breed	3	1	AS	0.827083333
C	Breed	3	1	AS	0.836805556
C	Breed	3	1	AS	0.915277778
C	Breed	3	1	AS	0.945833333
C	Breed	4	1	AS	0.563194444
C	Breed	4	1	AS	0.586111111
C	Breed	4	1	AS	0.759027778
C	Breed	4	1	AS	0.909027778
C	Breed	5	1	AS	0.808333333
C	Breed	5	1	AS	0.939583333
C	Breed	6	1	AS	0.815972222
C	Breed	6	1	AS	0.893055556
C	Breed	6	1	AS	0.95
C	Breed	7	1	AS	0.790972222
C	Breed	8	1	AS	0.757638889
C	Breed	8	1	AS	0.800694444
C	Breed	8	1	AS	0.961111111
C	Breed	9	1	AS	0.793055556
C	Breed	10	1	AS	0.620138889
C	Breed	10	1	AS	0.8125
C	Breed	10	1	AS	0.842361111
C	Breed	11	1	AS	0.759027778
C	Breed	11	1	AS	0.796527778
C	Breed	1	2	AS	0.030555556
C	Breed	1	2	AS	0.058333333
C	Breed	1	2	AS	0.742361111
C	Breed	2	2	AS	0.06875
C	Breed	2	2	AS	0.134722222
C	Breed	2	2	AS	0.904166667
C	Breed	3	2	AS	0.025694444
C	Breed	3	2	AS	0.052083333
C	Breed	3	2	AS	0.120833333
C	Breed	3	2	AS	0.183333333
C	Breed	3	2	AS	0.313888889
C	Breed	3	2	AS	0.781944444
C	Breed	4	2	AS	0.498611111
C	Breed	5	2	AS	0.011805556
C	Breed	5	2	AS	0.031944444
C	Breed	5	2	AS	0.077777778
C	Breed	5	2	AS	0.777777778
C	Breed	6	2	AS	0.745138889
C	Breed	7	2	AS	0.766666667
C	Breed	7	2	AS	0.877777778
C	Breed	8	2	AS	0.790972222
C	Breed	9	2	AS	0.21875
C	Breed	10	2	AS	0.175694444
C	Breed	10	2	AS	0.243055556
C	Breed	11	2	AS	0.086805556
C	Breed	11	2	AS	0.7375
C	Breed	11	2	AS	0.808333333
C	Breed	3	3	AS	0.071527778
C	Breed	3	3	AS	0.083333333
C	Breed	3	3	AS	0.984027778
C	Breed	4	3	AS	0.747222222
C	Breed	4	3	AS	0.850694444
C	Breed	8	3	AS	0.728472222
C	Breed	9	3	AS	0.144444444
C	Breed	9	3	AS	0.95
C	Breed	11	3	AS	0.129166667
C	Breed	11	3	AS	0.953472222
C	Breed	1	4	AS	0.147222222
C	Breed	2	4	AS	0.85625
C	Breed	2	4	AS	0.894444444
C	Breed	2	4	AS	0.920138889
C	Breed	3	4	AS	0.874305556
C	Breed	3	4	AS	0.884722222
C	Breed	9	4	AS	0.746527778
C	Breed	11	4	AS	0.104861111
C	Breed	11	4	AS	0.741666667
C	Breed	11	4	AS	0.964583333
C	Breed	1	5	AS	0.795138889
C	Breed	2	5	AS	0.086805556
C	Breed	2	5	AS	0.829861111
C	Breed	3	5	AS	0.075
C	Breed	3	5	AS	0.840972222
C	Breed	4	5	AS	0.501388889
C	Breed	5	5	AS	0.740277778
C	Breed	5	5	AS	0.79375
C	Breed	7	5	AS	0.809027778
C	Breed	8	5	AS	0.102083333
C	Breed	8	5	AS	0.109027778
C	Breed	8	5	AS	0.802083333
C	Breed	8	5	AS	0.905555556
C	Breed	11	5	AS	0.7
C	Breed	11	5	AS	0.916666667
C	Breed	8	6	AS	0.760416667
C	Breed	1	6	AS	0.875694444
C	Breed	2	6	AS	0.795138889
C	Breed	2	6	AS	0.870138889
C	Breed	2	6	AS	0.892361111
C	Breed	2	6	AS	0.911111111
C	Breed	3	6	AS	0.904166667
C	Breed	3	6	AS	0.988888889
C	Breed	5	6	AS	0.246527778
C	Breed	5	6	AS	0.740972222
C	Breed	5	6	AS	0.793055556
C	Breed	5	6	AS	0.998611111
C	Breed	6	6	AS	0.755555556
C	Breed	6	6	AS	0.805555556
C	Breed	6	6	AS	0.904861111
C	Breed	7	6	AS	0.925
C	Breed	8	6	AS	0.234722222
C	Breed	8	6	AS	0.720833333
C	Breed	8	6	AS	0.785416667
C	Breed	8	6	AS	0.809722222
C	Breed	8	6	AS	0.885416667
C	Breed	8	6	AS	0.914583333
C	Breed	9	6	AS	0.231944444
C	Breed	9	6	AS	0.746527778
C	Breed	9	6	AS	0.881944444
C	Breed	9	6	AS	0.893055556
C	Breed	10	6	AS	0.720138889
C	Breed	11	6	AS	0.172916667
C	Breed	11	6	AS	0.23125
C	Breed	11	6	AS	0.76875
C	Breed	1	7	AS	0.184722222
C	Breed	2	7	AS	0.682638889
C	Breed	5	7	AS	0.825694444
C	Breed	6	7	AS	0.008333333
C	Breed	6	7	AS	0.696527778
C	Breed	6	7	AS	0.8375
C	Breed	7	7	AS	0.854861111
C	Breed	8	7	AS	0.005555556
C	Breed	8	7	AS	0.526388889
C	Breed	9	7	AS	0.039583333
C	Breed	9	7	AS	0.520138889
C	Breed	9	7	AS	0.663194444
C	Breed	10	7	AS	0.771527778
C	Breed	11	7	AS	0.027083333
C	Breed	11	7	AS	0.164583333
C	Breed	11	7	AS	0.659027778
C	Breed	11	7	AS	0.802777778
C	Breed	2	8	AS	0.979861111
C	Breed	3	8	AS	0.004166667
C	Breed	3	8	AS	0.031944444
C	Breed	3	8	AS	0.065972222
C	Breed	3	8	AS	0.741666667
C	Breed	4	8	AS	0.815277778
C	Breed	4	8	AS	0.91875
C	Breed	5	8	AS	0.818055556
C	Breed	7	8	AS	0.036805556
C	Breed	7	8	AS	0.047916667
C	Breed	7	8	AS	0.08125
C	Breed	7	8	AS	0.088888889
C	Breed	7	8	AS	0.399305556
C	Breed	7	8	AS	0.534722222
C	Breed	7	8	AS	0.711805556
C	Breed	7	8	AS	0.779861111
C	Breed	7	8	AS	0.920833333
C	Breed	7	8	AS	0.94375
C	Breed	7	8	AS	0.958333333
C	Breed	8	8	AS	0.079861111
C	Breed	8	8	AS	0.394444444
C	Breed	8	8	AS	0.708333333
C	Breed	10	8	AS	0.706944444
C	Breed	11	8	AS	0.076388889
C	Breed	11	8	AS	0.388194444
C	Breed	11	8	AS	0.417361111
C	Breed	11	8	AS	0.570833333
C	Breed	1	9	AS	0.804166667
C	Breed	3	9	AS	0.795138889
C	Breed	6	9	AS	0.149305556
C	Breed	7	9	AS	0.0625
C	Breed	7	9	AS	0.093055556
C	Breed	7	9	AS	0.122222222
C	Breed	7	9	AS	0.1375
C	Breed	7	9	AS	0.145138889
C	Breed	7	9	AS	0.175
C	Breed	7	9	AS	0.194444444
C	Breed	7	9	AS	0.205555556
C	Breed	7	9	AS	0.325694444
C	Breed	7	9	AS	0.394444444
C	Breed	7	9	AS	0.521527778
C	Breed	7	9	AS	0.527777778
C	Breed	7	9	AS	0.534722222
C	Breed	7	9	AS	0.733333333
C	Breed	7	9	AS	0.740972222
C	Breed	7	9	AS	0.75
C	Breed	7	9	AS	0.827777778
C	Breed	7	9	AS	0.859027778
C	Breed	7	9	AS	0.868055556
C	Breed	7	9	AS	0.875
C	Breed	7	9	AS	0.884027778
C	Breed	7	9	AS	0.920833333
C	Breed	7	9	AS	0.927777778
C	Breed	7	9	AS	0.936111111
C	Breed	7	9	AS	0.972222222
C	Breed	8	9	AS	0.871527778
C	Breed	9	9	AS	0.915972222
C	Breed	11	9	AS	0.040972222
C	Breed	11	9	AS	0.109027778
C	Breed	2	10	AS	0.900694444
C	Breed	2	10	AS	0.948611111
C	Breed	3	10	AS	0.028472222
C	Breed	3	10	AS	0.911805556
C	Breed	5	10	AS	0.065277778
C	Breed	5	10	AS	0.973611111
C	Breed	6	10	AS	0.059027778
C	Breed	6	10	AS	0.904166667
C	Breed	7	10	AS	0.980555556
C	Breed	7	10	AS	0.038194444
C	Breed	7	10	AS	0.047222222
C	Breed	7	10	AS	0.086111111
C	Breed	7	10	AS	0.092361111
C	Breed	7	10	AS	0.113194444
C	Breed	7	10	AS	0.14375
C	Breed	7	10	AS	0.151388889
C	Breed	7	10	AS	0.255555556
C	Breed	7	10	AS	0.265277778
C	Breed	7	10	AS	0.366666667
C	Breed	7	10	AS	0.427777778
C	Breed	7	10	AS	0.4375
C	Breed	7	10	AS	0.466666667
C	Breed	7	10	AS	0.488888889
C	Breed	7	10	AS	0.505555556
C	Breed	7	10	AS	0.515972222
C	Breed	7	10	AS	0.565277778
C	Breed	7	10	AS	0.573611111
C	Breed	7	10	AS	0.581944444
C	Breed	7	10	AS	0.589583333
C	Breed	7	10	AS	0.617361111
C	Breed	7	10	AS	0.645138889
C	Breed	7	10	AS	0.675694444
C	Breed	7	10	AS	0.776388889
C	Breed	7	10	AS	0.810416667
C	Breed	7	10	AS	0.817361111
C	Breed	7	10	AS	0.854861111
C	Breed	7	10	AS	0.871527778
C	Breed	7	10	AS	0.897916667
C	Breed	7	10	AS	0.906944444
C	Breed	7	10	AS	0.956944444
C	Breed	7	10	AS	0.996527778
C	Breed	8	10	AS	0.915972222
C	Breed	9	10	AS	0.068055556
C	Breed	9	10	AS	0.105555556
C	Breed	9	10	AS	0.997222222
C	Breed	10	10	AS	0.08125
C	Breed	10	10	AS	0.925
C	Breed	11	10	AS	0.113888889
C	Breed	11	10	AS	0.496527778
C	Breed	11	10	AS	0.720138889
C	Breed	3	11	AS	0.023611111
C	Breed	3	11	AS	0.063888889
C	Breed	3	11	AS	0.095138889
C	Breed	4	11	AS	0.377083333
C	Breed	4	11	AS	0.702083333
C	Breed	5	11	AS	0.044444444
C	Breed	5	11	AS	0.171527778
C	Breed	5	11	AS	0.709027778
C	Breed	6	11	AS	0.090972222
C	Breed	6	11	AS	0.93125
C	Breed	7	11	AS	0.011805556
C	Breed	7	11	AS	0.095833333
C	Breed	7	11	AS	0.128472222
C	Breed	7	11	AS	0.142361111
C	Breed	7	11	AS	0.196527778
C	Breed	7	11	AS	0.227083333
C	Breed	7	11	AS	0.504166667
C	Breed	7	11	AS	0.617361111
C	Breed	7	11	AS	0.652083333
C	Breed	7	11	AS	0.809722222
C	Breed	7	11	AS	0.8875
C	Breed	8	11	AS	0.088888889
C	Breed	8	11	AS	0.186111111
C	Breed	8	11	AS	0.502777778
C	Breed	8	11	AS	0.620138889
C	Breed	9	11	AS	0.083333333
C	Breed	9	11	AS	0.16875
C	Breed	9	11	AS	0.2875
C	Breed	9	11	AS	0.427777778
C	Breed	1	12	AS	0.886805556
C	Breed	7	12	AS	0.042361111
C	Breed	7	12	AS	0.078472222
C	Breed	7	12	AS	0.189583333
C	Breed	7	12	AS	0.286805556
C	Breed	7	12	AS	0.29375
C	Breed	7	12	AS	0.557638889
C	Breed	7	12	AS	0.793055556
C	Breed	7	12	AS	0.832638889
C	Breed	7	12	AS	0.84375
C	Breed	8	12	AS	0.559722222
C	Breed	10	12	AS	0.944444444
C	Breed	1	13	AS	0.052083333
C	Breed	1	13	AS	0.928472222
C	Breed	7	13	AS	0.026388889
C	Breed	7	13	AS	0.035416667
C	Breed	7	13	AS	0.127083333
C	Breed	7	13	AS	0.153472222
C	Breed	7	13	AS	0.327777778
C	Breed	7	13	AS	0.652777778
C	Breed	7	13	AS	0.659722222
C	Breed	7	13	AS	0.725694444
C	Breed	7	13	AS	0.921527778
C	Breed	8	13	AS	0.288194444
C	Breed	11	13	AS	0.427777778
C	Breed	2	14	AS	0.415277778
C	Breed	7	14	AS	0.186111111
C	Breed	7	14	AS	0.481944444
C	Breed	7	14	AS	0.902777778
C	Breed	8	14	AS	0.817361111
C	Breed	11	14	AS	0.765972222
C	Breed	2	15	AS	0.521527778
C	Breed	7	15	AS	0.527083333
C	Breed	7	15	AS	0.795138889
C	Breed	8	15	AS	0.8125
D	Breed	6	1	AS	0.770138889
D	Breed	4	1	AS	0.922916667
D	Breed	5	1	AS	0.919444444
D	Breed	6	1	AS	0.834722222
D	Breed	6	1	AS	0.842361111
D	Breed	6	1	AS	0.915277778
D	Breed	7	1	AS	0.828472222
D	Breed	8	1	AS	0.846527778
D	Breed	8	1	AS	0.916666667
D	Breed	2	2	AS	0.607638889
D	Breed	4	2	AS	0.620833333
D	Breed	4	2	AS	0.897222222
D	Breed	5	2	AS	0.89375
D	Breed	6	2	AS	0.075694444
D	Breed	6	2	AS	0.229166667
D	Breed	6	2	AS	0.611805556
D	Breed	7	2	AS	0.745138889
D	Breed	7	2	AS	0.789583333
D	Breed	7	2	AS	0.846527778
D	Breed	8	2	AS	0.230555556
D	Breed	8	2	AS	0.613888889
D	Breed	8	2	AS	0.795833333
D	Post	7	3	AS	0.208333333
D	Post	6	4	AS	0.145138889
D	Post	6	5	AS	0.172916667
D	Post	7	5	AS	0.213888889
D	Post	8	5	AS	0.139583333
D	Post	6	6	AS	0.078472222
D	Post	7	6	AS	0.191666667
D	Post	7	6	AS	0.74375
D	Post	8	6	AS	0.183333333
D	Post	7	7	AS	0.011805556
D	Post	8	7	AS	0.213888889
D	Post	7	9	AS	0.934722222
D	Post	8	9	AS	0.125
D	Post	8	9	AS	0.939583333
D	Post	5	10	AS	0.054166667
D	Post	7	12	AS	0.053472222
D	Post	8	12	AS	0.052083333
D	Post	8	14	AS	0.057638889
E	Post	2	2	AS	0.798611111
E	Post	2	2	AS	0.844444444
E	Post	2	2	AS	0.879166667
E	Post	3	2	AS	0.929861111
E	Post	7	2	AS	0.202083333
E	Post	7	2	AS	0.220833333
E	Post	7	2	AS	0.629861111
E	Post	11	2	AS	0.897916667
E	Post	2	3	AS	0.019444444
E	Post	3	3	AS	0.197916667
E	Post	7	3	AS	0.109722222
E	Post	6	4	AS	0.829166667
E	Post	1	5	AS	0.772916667
E	Post	2	5	AS	0.069444444
E	Post	2	5	AS	0.846527778
E	Post	3	5	AS	0.015277778
E	Post	4	5	AS	0.976388889
E	Post	8	5	AS	0.000694444
E	Post	8	5	AS	0.086805556
E	Post	1	6	AS	0.775
E	Post	6	6	AS	0.788194444
E	Post	7	6	AS	0.809722222
E	Post	8	6	AS	0.114583333
E	Post	8	6	AS	0.125694444
E	Post	11	6	AS	0.981944444
E	Post	1	7	AS	0.084027778
E	Post	2	7	AS	0.021527778
E	Post	2	7	AS	0.925694444
E	Post	4	7	AS	0.084027778
E	Post	7	7	AS	0.776388889
E	Post	8	7	AS	0.097222222
E	Post	1	8	AS	0.103472222
E	Post	2	8	AS	0.122222222
E	Post	6	8	AS	0.926388889
E	Post	1	9	AS	0.791666667
E	Post	2	9	AS	0.857638889
E	Post	2	9	AS	0.95625
E	Post	8	9	AS	0.84375
E	Post	9	9	AS	0.932638889
E	Post	2	10	AS	0.105555556
E	Post	3	10	AS	0.004166667
E	Post	3	10	AS	0.094444444
E	Post	3	10	AS	0.163194444
E	Post	3	10	AS	0.807638889
E	Post	3	10	AS	0.938888889
E	Post	4	10	AS	0.148611111
E	Post	2	11	AS	0.805555556
E	Post	3	11	AS	0.008333333
E	Post	5	11	AS	0.011805556
E	Post	9	11	AS	0.7875
E	Post	3	12	AS	0.002777778
E	Post	4	13	AS	0.779861111
E	Post	2	14	AS	0.022222222
E	Post	2	14	AS	0.080555556
E	Post	3	14	AS	0.150694444
E	Post	8	14	AS	0.136111111
E	Post	8	14	AS	0.869444444
A	Pre	1	1	RF	0.755555556
A	Pre	1	1	RF	0.776388889
A	Pre	1	1	RF	0.783333333
A	Pre	1	1	RF	0.790277778
A	Pre	1	1	RF	0.797222222
A	Pre	1	1	RF	0.804166667
A	Pre	1	1	RF	0.827083333
A	Pre	1	1	RF	0.835416667
A	Pre	1	1	RF	0.843055556
A	Pre	1	1	RF	0.857638889
A	Pre	1	1	RF	0.865277778
A	Pre	1	1	RF	0.88125
A	Pre	1	1	RF	0.888194444
A	Pre	1	1	RF	0.911805556
A	Pre	1	1	RF	0.929166667
A	Pre	1	1	RF	0.936805556
A	Pre	1	1	RF	0.94375
A	Pre	1	1	RF	0.957638889
A	Pre	1	1	RF	0.965277778
A	Pre	1	1	RF	0.975694444
A	Pre	2	1	RF	0.817361111
A	Pre	2	1	RF	0.904861111
A	Pre	2	1	RF	0.913194444
A	Pre	2	1	RF	0.936805556
A	Pre	2	1	RF	0.95625
A	Pre	2	1	RF	0.977083333
A	Pre	2	1	RF	0.984722222
A	Pre	3	1	RF	0.757638889
A	Pre	3	1	RF	0.764583333
A	Pre	3	1	RF	0.786111111
A	Pre	3	1	RF	0.791666667
A	Pre	3	1	RF	0.817361111
A	Pre	3	1	RF	0.825
A	Pre	3	1	RF	0.851388889
A	Pre	3	1	RF	0.8625
A	Pre	3	1	RF	0.869444444
A	Pre	3	1	RF	0.929166667
A	Pre	3	1	RF	0.958333333
A	Pre	3	1	RF	0.964583333
A	Pre	4	1	RF	0.740972222
A	Pre	4	1	RF	0.756944444
A	Pre	4	1	RF	0.763888889
A	Pre	4	1	RF	0.777083333
A	Pre	4	1	RF	0.784027778
A	Pre	4	1	RF	0.790972222
A	Pre	4	1	RF	0.797222222
A	Pre	4	1	RF	0.811111111
A	Pre	4	1	RF	0.81875
A	Pre	4	1	RF	0.825694444
A	Pre	4	1	RF	0.831944444
A	Pre	4	1	RF	0.838888889
A	Pre	4	1	RF	0.846527778
A	Pre	4	1	RF	0.852777778
A	Pre	4	1	RF	0.859722222
A	Pre	4	1	RF	0.867361111
A	Pre	4	1	RF	0.8875
A	Pre	4	1	RF	0.894444444
A	Pre	4	1	RF	0.901388889
A	Pre	4	1	RF	0.909027778
A	Pre	4	1	RF	0.915277778
A	Pre	4	1	RF	0.922916667
A	Pre	4	1	RF	0.948611111
A	Pre	4	1	RF	0.955555556
A	Pre	5	1	RF	0.731944444
A	Pre	5	1	RF	0.745138889
A	Pre	5	1	RF	0.751388889
A	Pre	5	1	RF	0.759027778
A	Pre	5	1	RF	0.768055556
A	Pre	5	1	RF	0.811805556
A	Pre	5	1	RF	0.829861111
A	Pre	5	1	RF	0.852777778
A	Pre	5	1	RF	0.868055556
A	Pre	5	1	RF	0.879861111
A	Pre	5	1	RF	0.897222222
A	Pre	5	1	RF	0.924305556
A	Pre	6	1	RF	0.819444444
A	Pre	6	1	RF	0.827777778
A	Pre	6	1	RF	0.840277778
A	Pre	6	1	RF	0.847916667
A	Pre	6	1	RF	0.8625
A	Pre	6	1	RF	0.88125
A	Pre	6	1	RF	0.927777778
A	Pre	6	1	RF	0.935416667
A	Pre	6	1	RF	0.943055556
A	Pre	6	1	RF	0.98125
A	Pre	6	1	RF	0.990277778
A	Pre	6	1	RF	0.997916667
A	Pre	7	1	RF	0.763888889
A	Pre	7	1	RF	0.770833333
A	Pre	7	1	RF	0.786111111
A	Pre	7	1	RF	0.793055556
A	Pre	7	1	RF	0.813888889
A	Pre	7	1	RF	0.840972222
A	Pre	7	1	RF	0.85
A	Pre	7	1	RF	0.859027778
A	Pre	7	1	RF	0.877083333
A	Pre	7	1	RF	0.899305556
A	Pre	7	1	RF	0.913888889
A	Pre	7	1	RF	0.836805556
A	Pre	7	1	RF	0.927083333
A	Pre	7	1	RF	0.943055556
A	Pre	7	1	RF	0.965972222
A	Pre	7	1	RF	0.979861111
A	Pre	8	1	RF	0.817361111
A	Pre	8	1	RF	0.840972222
A	Pre	8	1	RF	0.850694444
A	Pre	8	1	RF	0.863194444
A	Pre	8	1	RF	0.884722222
A	Pre	8	1	RF	0.9375
A	Pre	8	1	RF	0.946527778
A	Pre	8	1	RF	0.954861111
A	Pre	9	1	RF	0.659722222
A	Pre	9	1	RF	0.666666667
A	Pre	9	1	RF	0.673611111
A	Pre	9	1	RF	0.695833333
A	Pre	9	1	RF	0.729166667
A	Pre	9	1	RF	0.790277778
A	Pre	9	1	RF	0.81875
A	Pre	9	1	RF	0.835416667
A	Pre	9	1	RF	0.848611111
A	Pre	9	1	RF	0.893055556
A	Pre	9	1	RF	0.997222222
A	Pre	10	1	RF	0.735416667
A	Pre	10	1	RF	0.750694444
A	Pre	10	1	RF	0.756944444
A	Pre	10	1	RF	0.763888889
A	Pre	10	1	RF	0.770833333
A	Pre	10	1	RF	0.777777778
A	Pre	10	1	RF	0.793055556
A	Pre	10	1	RF	0.83125
A	Pre	10	1	RF	0.853472222
A	Pre	10	1	RF	0.860416667
A	Pre	10	1	RF	0.86875
A	Pre	10	1	RF	0.884722222
A	Pre	10	1	RF	0.894444444
A	Pre	10	1	RF	0.901388889
A	Pre	10	1	RF	0.913194444
A	Pre	10	1	RF	0.920833333
A	Pre	10	1	RF	0.959027778
A	Pre	10	1	RF	0.989583333
A	Pre	10	1	RF	0.997916667
A	Pre	11	1	RF	0.75625
A	Pre	11	1	RF	0.774305556
A	Pre	11	1	RF	0.796527778
A	Pre	11	1	RF	0.804861111
A	Pre	11	1	RF	0.813194444
A	Pre	11	1	RF	0.825
A	Pre	11	1	RF	0.839583333
A	Pre	11	1	RF	0.846527778
A	Pre	11	1	RF	0.857638889
A	Pre	11	1	RF	0.881944444
A	Pre	11	1	RF	0.9
A	Pre	11	1	RF	0.940972222
A	Pre	11	1	RF	0.979861111
A	Pre	11	1	RF	0.763194444
A	Pre	11	1	RF	0.763194444
A	Pre	1	2	RF	0.003472222
A	Pre	1	2	RF	0.011111111
A	Pre	1	2	RF	0.030555556
A	Pre	1	2	RF	0.0375
A	Pre	1	2	RF	0.045833333
A	Pre	1	2	RF	0.052777778
A	Pre	1	2	RF	0.064583333
A	Pre	1	2	RF	0.094444444
A	Pre	1	2	RF	0.152777778
A	Pre	1	2	RF	0.697222222
A	Pre	1	2	RF	0.748611111
A	Pre	1	2	RF	0.834722222
A	Pre	1	2	RF	0.868055556
A	Pre	1	2	RF	0.900694444
A	Pre	1	2	RF	0.942361111
A	Pre	2	2	RF	0.020833333
A	Pre	2	2	RF	0.077083333
A	Pre	2	2	RF	0.140972222
A	Pre	2	2	RF	0.724305556
A	Pre	2	2	RF	0.736111111
A	Pre	2	2	RF	0.746527778
A	Pre	2	2	RF	0.886805556
A	Pre	3	2	RF	0.013888889
A	Pre	3	2	RF	0.027083333
A	Pre	3	2	RF	0.033333333
A	Pre	3	2	RF	0.040277778
A	Pre	3	2	RF	0.125694444
A	Pre	3	2	RF	0.169444444
A	Pre	3	2	RF	0.184722222
A	Pre	3	2	RF	0.228472222
A	Pre	3	2	RF	0.738888889
A	Pre	3	2	RF	0.769444444
A	Pre	3	2	RF	0.783333333
A	Pre	3	2	RF	0.801388889
A	Pre	3	2	RF	0.863194444
A	Pre	4	2	RF	0.009027778
A	Pre	4	2	RF	0.015972222
A	Pre	4	2	RF	0.022916667
A	Pre	4	2	RF	0.072916667
A	Pre	4	2	RF	0.081944444
A	Pre	4	2	RF	0.096527778
A	Pre	4	2	RF	0.129166667
A	Pre	4	2	RF	0.136111111
A	Pre	4	2	RF	0.163194444
A	Pre	4	2	RF	0.194444444
A	Pre	4	2	RF	0.730555556
A	Pre	4	2	RF	0.742361111
A	Pre	4	2	RF	0.749305556
A	Pre	4	2	RF	0.75625
A	Pre	4	2	RF	0.779166667
A	Pre	4	2	RF	0.789583333
A	Pre	4	2	RF	0.797916667
A	Pre	4	2	RF	0.879861111
A	Pre	4	2	RF	0.922916667
A	Pre	4	2	RF	0.975
A	Pre	4	2	RF	0.986111111
A	Pre	5	2	RF	0.033333333
A	Pre	5	2	RF	0.044444444
A	Pre	5	2	RF	0.061111111
A	Pre	5	2	RF	0.072916667
A	Pre	5	2	RF	0.093055556
A	Pre	5	2	RF	0.104861111
A	Pre	5	2	RF	0.727777778
A	Pre	5	2	RF	0.775
A	Pre	5	2	RF	0.794444444
A	Pre	5	2	RF	0.834027778
A	Pre	5	2	RF	0.983333333
A	Pre	5	2	RF	0.990277778
A	Pre	6	2	RF	0.029166667
A	Pre	6	2	RF	0.069444444
A	Pre	6	2	RF	0.077083333
A	Pre	6	2	RF	0.084722222
A	Pre	6	2	RF	0.115277778
A	Pre	6	2	RF	0.125
A	Pre	6	2	RF	0.15
A	Pre	6	2	RF	0.175
A	Pre	6	2	RF	0.689583333
A	Pre	6	2	RF	0.776388889
A	Pre	6	2	RF	0.797916667
A	Pre	6	2	RF	0.818055556
A	Pre	6	2	RF	0.895833333
A	Pre	6	2	RF	0.932638889
A	Pre	7	2	RF	0.034722222
A	Pre	7	2	RF	0.060416667
A	Pre	7	2	RF	0.073611111
A	Pre	7	2	RF	0.102777778
A	Pre	7	2	RF	0.11875
A	Pre	7	2	RF	0.129861111
A	Pre	7	2	RF	0.136805556
A	Pre	7	2	RF	0.146527778
A	Pre	7	2	RF	0.706944444
A	Pre	7	2	RF	0.738888889
A	Pre	7	2	RF	0.768055556
A	Pre	7	2	RF	0.781944444
A	Pre	8	2	RF	0.006944444
A	Pre	8	2	RF	0.072222222
A	Pre	8	2	RF	0.768055556
A	Pre	8	2	RF	0.827777778
A	Pre	8	2	RF	0.925694444
A	Pre	9	2	RF	0.051388889
A	Pre	9	2	RF	0.059722222
A	Pre	9	2	RF	0.161111111
A	Pre	9	2	RF	0.683333333
A	Pre	9	2	RF	0.784722222
A	Pre	9	2	RF	0.79375
A	Pre	9	2	RF	0.840972222
A	Pre	9	2	RF	0.970138889
A	Pre	10	2	RF	0.007638889
A	Pre	10	2	RF	0.045138889
A	Pre	10	2	RF	0.064583333
A	Pre	10	2	RF	0.073611111
A	Pre	10	2	RF	0.177083333
A	Pre	10	2	RF	0.209027778
A	Pre	10	2	RF	0.225694444
A	Pre	10	2	RF	0.733333333
A	Pre	10	2	RF	0.748611111
A	Pre	10	2	RF	0.763194444
A	Pre	10	2	RF	0.775
A	Pre	10	2	RF	0.818055556
A	Pre	10	2	RF	0.864583333
A	Pre	10	2	RF	0.880555556
A	Pre	10	2	RF	0.960416667
A	Pre	11	2	RF	0
A	Pre	11	2	RF	0.023611111
A	Pre	11	2	RF	0.030555556
A	Pre	11	2	RF	0.045138889
A	Pre	11	2	RF	0.084027778
A	Pre	11	2	RF	0.103472222
A	Pre	11	2	RF	0.110416667
A	Pre	11	2	RF	0.120138889
A	Pre	11	2	RF	0.131944444
A	Pre	11	2	RF	0.206944444
A	Pre	11	2	RF	0.219444444
A	Pre	11	2	RF	0.754166667
A	Pre	11	2	RF	0.761111111
A	Pre	11	2	RF	0.768055556
A	Pre	11	2	RF	0.779166667
A	Pre	11	2	RF	0.790277778
A	Pre	11	2	RF	0.824305556
A	Pre	11	2	RF	0.85
A	Pre	11	2	RF	0.870138889
A	Pre	11	2	RF	0.882638889
A	Pre	11	2	RF	0.892361111
A	Pre	11	2	RF	0.909722222
A	Pre	11	2	RF	0.927777778
A	Pre	11	2	RF	0.976388889
A	Pre	1	3	RF	0.00625
A	Pre	1	3	RF	0.073611111
A	Pre	1	3	RF	0.090277778
A	Pre	1	3	RF	0.097222222
A	Pre	1	3	RF	0.104166667
A	Pre	1	3	RF	0.120833333
A	Pre	1	3	RF	0.144444444
A	Pre	1	3	RF	0.170138889
A	Pre	1	3	RF	0.738888889
A	Pre	1	3	RF	0.763194444
A	Pre	1	3	RF	0.770138889
A	Pre	1	3	RF	0.8
A	Pre	1	3	RF	0.824305556
A	Pre	1	3	RF	0.913888889
A	Pre	1	3	RF	0.997222222
A	Pre	2	3	RF	0.081944444
A	Pre	2	3	RF	0.097916667
A	Pre	2	3	RF	0.104861111
A	Pre	2	3	RF	0.111111111
A	Pre	2	3	RF	0.118055556
A	Pre	2	3	RF	0.124305556
A	Pre	2	3	RF	0.138194444
A	Pre	2	3	RF	0.147222222
A	Pre	2	3	RF	0.20625
A	Pre	2	3	RF	0.721527778
A	Pre	2	3	RF	0.758333333
A	Pre	2	3	RF	0.80625
A	Pre	2	3	RF	0.813194444
A	Pre	2	3	RF	0.819444444
A	Pre	2	3	RF	0.971527778
A	Pre	3	3	RF	0.004166667
A	Pre	3	3	RF	0.028472222
A	Pre	3	3	RF	0.079166667
A	Pre	3	3	RF	0.0875
A	Pre	3	3	RF	0.114583333
A	Pre	3	3	RF	0.129166667
A	Pre	3	3	RF	0.146527778
A	Pre	3	3	RF	0.184722222
A	Pre	3	3	RF	0.211111111
A	Pre	3	3	RF	0.736805556
A	Pre	3	3	RF	0.783333333
A	Pre	3	3	RF	0.790277778
A	Pre	3	3	RF	0.797916667
A	Pre	3	3	RF	0.804861111
A	Pre	3	3	RF	0.834722222
A	Pre	3	3	RF	0.871527778
A	Pre	3	3	RF	0.908333333
A	Pre	3	3	RF	0.925
A	Pre	4	3	RF	0.075
A	Pre	4	3	RF	0.185416667
A	Pre	4	3	RF	0.199305556
A	Pre	4	3	RF	0.746527778
A	Pre	4	3	RF	0.777777778
A	Pre	4	3	RF	0.804861111
A	Pre	4	3	RF	0.816666667
A	Pre	4	3	RF	0.947222222
A	Pre	4	3	RF	0.96875
A	Pre	5	3	RF	0.000694444
A	Pre	5	3	RF	0.057638889
A	Pre	5	3	RF	0.090277778
A	Pre	5	3	RF	0.125
A	Pre	5	3	RF	0.186111111
A	Pre	5	3	RF	0.231944444
A	Pre	5	3	RF	0.852777778
A	Pre	5	3	RF	0.890972222
A	Pre	5	3	RF	0.923611111
A	Pre	5	3	RF	0.961111111
A	Pre	6	3	RF	0.015972222
A	Pre	6	3	RF	0.070833333
A	Pre	6	3	RF	0.1
A	Pre	6	3	RF	0.109027778
A	Pre	6	3	RF	0.143055556
A	Pre	6	3	RF	0.159722222
A	Pre	6	3	RF	0.847916667
A	Pre	6	3	RF	0.921527778
A	Pre	6	3	RF	0.977777778
A	Pre	7	3	RF	0.058333333
A	Pre	7	3	RF	0.082638889
A	Pre	7	3	RF	0.102777778
A	Pre	7	3	RF	0.109722222
A	Pre	7	3	RF	0.120138889
A	Pre	7	3	RF	0.186111111
A	Pre	7	3	RF	0.755555556
A	Pre	7	3	RF	0.831944444
A	Pre	7	3	RF	0.870833333
A	Pre	8	3	RF	0.140972222
A	Pre	8	3	RF	0.196527778
A	Pre	8	3	RF	0.841666667
A	Pre	8	3	RF	0.852777778
A	Pre	9	3	RF	0.115277778
A	Pre	9	3	RF	0.194444444
A	Pre	9	3	RF	0.234027778
A	Pre	9	3	RF	0.621527778
A	Pre	9	3	RF	0.761805556
A	Pre	9	3	RF	0.790277778
A	Pre	9	3	RF	0.826388889
A	Pre	9	3	RF	0.963888889
A	Pre	10	3	RF	0.073611111
A	Pre	10	3	RF	0.084722222
A	Pre	10	3	RF	0.199305556
A	Pre	10	3	RF	0.706944444
A	Pre	10	3	RF	0.765972222
A	Pre	10	3	RF	0.773611111
A	Pre	10	3	RF	0.978472222
A	Pre	11	3	RF	0.013888889
A	Pre	11	3	RF	0.058333333
A	Pre	11	3	RF	0.077777778
A	Pre	11	3	RF	0.104166667
A	Pre	11	3	RF	0.125694444
A	Pre	11	3	RF	0.195138889
A	Pre	11	3	RF	0.766666667
A	Pre	11	3	RF	0.784027778
A	Pre	11	3	RF	0.793055556
A	Pre	11	3	RF	0.865972222
C	Pre	4	13	RF	0.172222222
A	Pre	1	3	RF	0.113888889
A	Pre	1	3	RF	0.113888889
A	Pre	1	4	RF	0.038888889
A	Pre	1	4	RF	0.079166667
A	Pre	1	4	RF	0.141666667
A	Pre	1	4	RF	0.753472222
A	Pre	1	4	RF	0.772916667
A	Pre	1	4	RF	0.840277778
A	Pre	1	4	RF	0.997222222
A	Pre	2	4	RF	0.013194444
A	Pre	2	4	RF	0.125
A	Pre	2	4	RF	0.134027778
A	Pre	2	4	RF	0.665972222
A	Pre	3	4	RF	0.058333333
A	Pre	3	4	RF	0.163888889
A	Pre	3	4	RF	0.180555556
A	Pre	3	4	RF	0.756944444
A	Pre	3	4	RF	0.772222222
A	Pre	3	4	RF	0.850694444
A	Pre	3	4	RF	0.910416667
A	Pre	4	4	RF	0.071527778
A	Pre	4	4	RF	0.110416667
A	Pre	4	4	RF	0.119444444
A	Pre	4	4	RF	0.1375
A	Pre	4	4	RF	0.74375
A	Pre	4	4	RF	0.752083333
A	Pre	5	4	RF	0.070138889
A	Pre	6	4	RF	0.010416667
A	Pre	6	4	RF	0.083333333
A	Pre	6	4	RF	0.765972222
A	Pre	7	4	RF	0.075694444
A	Pre	7	4	RF	0.095833333
A	Pre	7	4	RF	0.144444444
A	Pre	8	4	RF	0.101388889
A	Pre	8	4	RF	0.759722222
A	Pre	9	4	RF	0.103472222
A	Pre	9	4	RF	0.854166667
A	Pre	10	4	RF	0.050694444
A	Pre	10	4	RF	0.086111111
A	Pre	10	4	RF	0.120833333
A	Pre	11	4	RF	0.08125
A	Pre	11	4	RF	0.095833333
A	Pre	11	4	RF	0.166666667
A	Pre	11	4	RF	0.213888889
A	Pre	11	4	RF	0.786805556
A	Pre	11	4	RF	0.793055556
A	Pre	11	4	RF	0.800694444
A	Pre	11	4	RF	0.859027778
A	Pre	11	4	RF	0.867361111
A	Pre	11	4	RF	0.881944444
A	Pre	11	4	RF	0.967361111
A	Pre	9	4	RF	0.797916667
A	Pre	9	4	RF	0.797916667
A	Pre	1	5	RF	0.109722222
A	Pre	1	5	RF	0.147222222
A	Pre	1	5	RF	0.770833333
A	Pre	1	5	RF	0.850694444
A	Pre	2	5	RF	0.757638889
A	Pre	2	5	RF	0.775694444
A	Pre	2	5	RF	0.793055556
A	Pre	2	5	RF	0.876388889
A	Pre	3	5	RF	0.040277778
A	Pre	3	5	RF	0.138194444
A	Pre	3	5	RF	0.159722222
A	Pre	3	5	RF	0.169444444
A	Pre	3	5	RF	0.761805556
A	Pre	3	5	RF	0.784027778
A	Pre	3	5	RF	0.843055556
A	Pre	3	5	RF	0.96875
A	Pre	4	5	RF	0.052083333
A	Pre	4	5	RF	0.165972222
A	Pre	4	5	RF	0.175694444
A	Pre	4	5	RF	0.744444444
A	Pre	5	5	RF	0.142361111
A	Pre	5	5	RF	0.763888889
A	Pre	6	5	RF	0.175
A	Pre	6	5	RF	0.921527778
A	Pre	7	5	RF	0.170833333
A	Pre	7	5	RF	0.770138889
A	Pre	7	5	RF	0.998611111
A	Pre	9	5	RF	0.059027778
A	Pre	9	5	RF	0.811805556
A	Pre	10	4	RF	0.104166667
A	Pre	10	5	RF	0.140972222
A	Pre	10	5	RF	0.174305556
A	Pre	10	5	RF	0.75625
A	Pre	10	5	RF	0.797222222
A	Pre	11	5	RF	0.061805556
A	Pre	11	5	RF	0.991666667
A	Pre	1	6	RF	0.089583333
A	Pre	1	6	RF	0.94375
A	Pre	2	6	RF	0.067361111
A	Pre	2	6	RF	0.781944444
A	Pre	2	6	RF	0.85
A	Pre	3	6	RF	0.166666667
A	Pre	3	6	RF	0.759722222
A	Pre	3	6	RF	0.770833333
A	Pre	3	6	RF	0.838194444
A	Pre	3	6	RF	0.95625
A	Pre	3	6	RF	0.980555556
A	Pre	4	6	RF	0.090277778
A	Pre	4	6	RF	0.151388889
A	Pre	4	6	RF	0.749305556
A	Pre	4	6	RF	0.764583333
A	Pre	4	6	RF	0.825694444
A	Pre	4	6	RF	0.899305556
A	Pre	4	6	RF	0.918055556
A	Pre	4	6	RF	0.927083333
A	Pre	4	6	RF	0.945138889
A	Pre	5	6	RF	0.0875
A	Pre	5	6	RF	0.752777778
A	Pre	5	6	RF	0.782638889
A	Pre	5	6	RF	0.811111111
A	Pre	5	6	RF	0.904861111
A	Pre	5	6	RF	0.933333333
A	Pre	6	6	RF	0.063888889
A	Pre	6	6	RF	0.096527778
A	Pre	6	6	RF	0.105555556
A	Pre	6	6	RF	0.900694444
A	Pre	6	6	RF	0.91875
A	Pre	6	6	RF	0.983333333
A	Pre	7	6	RF	0.754861111
A	Pre	7	6	RF	0.774305556
A	Pre	7	6	RF	0.818055556
A	Pre	7	6	RF	0.985416667
A	Pre	8	5	RF	0.913888889
A	Pre	8	5	RF	0.961805556
A	Pre	9	6	RF	0.095138889
A	Pre	9	6	RF	0.113888889
A	Pre	9	6	RF	0.907638889
A	Pre	10	6	RF	0.138888889
A	Pre	10	6	RF	0.168055556
A	Pre	10	6	RF	0.807638889
A	Pre	10	6	RF	0.852777778
A	Pre	11	6	RF	0.038194444
A	Pre	11	6	RF	0.071527778
A	Pre	11	6	RF	0.1125
A	Pre	11	6	RF	0.781944444
A	Pre	11	6	RF	0.791666667
A	Pre	11	6	RF	0.802777778
A	Pre	11	6	RF	0.827083333
A	Pre	11	6	RF	0.839583333
A	Pre	1	7	RF	0.053472222
A	Pre	1	7	RF	0.106944444
A	Pre	1	7	RF	0.8125
A	Pre	2	7	RF	0.782638889
A	Pre	2	7	RF	0.789583333
A	Pre	2	7	RF	0.927083333
A	Pre	3	7	RF	0.03125
A	Pre	3	7	RF	0.765277778
A	Pre	3	7	RF	0.811805556
A	Pre	4	7	RF	0.074305556
A	Pre	4	7	RF	0.10625
A	Pre	4	7	RF	0.120833333
A	Pre	4	7	RF	0.178472222
A	Pre	4	7	RF	0.2
A	Pre	4	7	RF	0.753472222
A	Pre	4	7	RF	0.776388889
A	Pre	4	7	RF	0.836111111
A	Pre	4	7	RF	0.880555556
A	Pre	4	7	RF	0.935416667
A	Pre	5	7	RF	0.057638889
A	Pre	5	7	RF	0.129166667
A	Pre	5	7	RF	0.890972222
A	Pre	6	7	RF	0.009027778
A	Pre	6	7	RF	0.816666667
A	Pre	6	7	RF	0.95
A	Pre	7	7	RF	0.033333333
A	Pre	7	7	RF	0.155555556
A	Pre	7	7	RF	0.978472222
A	Pre	8	6	RF	0.057638889
A	Pre	8	6	RF	0.81875
A	Pre	9	7	RF	0.947916667
A	Pre	10	7	RF	0.1375
A	Pre	10	7	RF	0.901388889
A	Pre	11	7	RF	0.060416667
A	Pre	11	7	RF	0.206944444
A	Pre	11	7	RF	0.781944444
A	Pre	11	7	RF	0.818055556
A	Pre	11	7	RF	0.830555556
A	Pre	1	8	RF	0.129861111
A	Pre	1	8	RF	0.802083333
A	Pre	1	8	RF	0.810416667
A	Pre	2	8	RF	0.034027778
A	Pre	2	8	RF	0.790277778
A	Pre	2	8	RF	0.81875
A	Pre	3	8	RF	0.161111111
A	Pre	3	8	RF	0.747222222
A	Pre	3	8	RF	0.756944444
A	Pre	3	8	RF	0.818055556
A	Pre	3	8	RF	0.979166667
A	Pre	4	8	RF	0.051388889
A	Pre	4	8	RF	0.745833333
A	Pre	4	8	RF	0.753472222
A	Pre	4	8	RF	0.786111111
A	Pre	5	8	RF	0.867361111
A	Pre	6	8	RF	0.798611111
A	Pre	6	8	RF	0.842361111
A	Pre	6	8	RF	0.863194444
A	Pre	6	8	RF	0.9
A	Pre	7	8	RF	0.598611111
A	Pre	7	8	RF	0.740277778
A	Pre	7	8	RF	0.830555556
A	Pre	7	8	RF	0.847916667
A	Pre	7	8	RF	0.856944444
A	Pre	8	7	RF	0.795833333
A	Pre	9	8	RF	0.061111111
A	Pre	9	8	RF	0.152083333
A	Pre	9	8	RF	0.791666667
A	Pre	9	8	RF	0.873611111
A	Pre	10	8	RF	0.034722222
A	Pre	10	8	RF	0.065277778
A	Pre	10	8	RF	0.756944444
A	Pre	11	8	RF	0.065972222
A	Pre	11	8	RF	0.113888889
A	Pre	11	8	RF	0.8625
A	Pre	1	9	RF	0.883333333
A	Pre	2	9	RF	0.005555556
A	Pre	2	9	RF	0.129166667
A	Pre	2	9	RF	0.754166667
A	Pre	2	9	RF	0.911805556
A	Pre	3	9	RF	0.088888889
A	Pre	3	9	RF	0.756944444
A	Pre	3	9	RF	0.786805556
A	Pre	3	9	RF	0.834027778
A	Pre	4	9	RF	0.1875
A	Pre	4	9	RF	0.75625
A	Pre	4	9	RF	0.763194444
A	Pre	4	9	RF	0.81875
A	Pre	4	9	RF	0.940972222
A	Pre	4	9	RF	0.954861111
A	Pre	5	9	RF	0.141666667
A	Pre	5	9	RF	0.744444444
A	Pre	6	9	RF	0.020138889
A	Pre	6	9	RF	0.888194444
A	Pre	6	9	RF	0.95625
A	Pre	7	9	RF	0.219444444
A	Pre	7	9	RF	0.746527778
A	Pre	7	9	RF	0.91875
A	Pre	8	8	RF	0.890277778
A	Pre	8	8	RF	0.961111111
A	Pre	8	8	RF	0.972916667
A	Pre	8	8	RF	0.088194444
A	Pre	9	9	RF	0.949305556
A	Pre	10	9	RF	0.054166667
A	Pre	10	9	RF	0.158333333
A	Pre	10	9	RF	0.836805556
A	Pre	10	9	RF	0.975694444
A	Pre	11	9	RF	0.736805556
A	Pre	11	9	RF	0.944444444
A	Pre	1	10	RF	0.852777778
A	Pre	1	10	RF	0.859722222
A	Pre	1	10	RF	0.916666667
A	Pre	2	10	RF	0.034722222
A	Pre	2	10	RF	0.152777778
A	Pre	2	10	RF	0.540277778
A	Pre	2	10	RF	0.747916667
A	Pre	2	10	RF	0.790972222
A	Pre	3	10	RF	0.177083333
A	Pre	3	10	RF	0.770833333
A	Pre	3	10	RF	0.897222222
A	Pre	4	10	RF	0.025
A	Pre	4	10	RF	0.748611111
A	Pre	4	10	RF	0.772222222
A	Pre	4	10	RF	0.865972222
A	Pre	5	10	RF	0.9
A	Pre	6	10	RF	0.911111111
A	Pre	7	10	RF	0.746527778
A	Pre	8	9	RF	0.7875
A	Pre	9	10	RF	0.776388889
A	Pre	9	10	RF	0.980555556
A	Pre	9	10	RF	0.995833333
A	Pre	10	10	RF	0.00625
A	Pre	10	10	RF	0.988194444
A	Pre	11	10	RF	0.775
A	Pre	11	10	RF	0.852777778
A	Pre	11	10	RF	0.975694444
A	Pre	1	11	RF	0.143055556
A	Pre	3	11	RF	0.014583333
A	Pre	3	11	RF	0.142361111
A	Pre	4	11	RF	0.133333333
A	Pre	4	11	RF	0.18125
A	Pre	5	11	RF	0.090277778
A	Pre	5	11	RF	0.129861111
A	Pre	6	11	RF	0.059027778
A	Pre	7	11	RF	0.006944444
A	Pre	8	10	RF	0.09375
A	Pre	9	11	RF	0.084027778
A	Pre	9	11	RF	0.172916667
A	Pre	9	11	RF	0.19375
A	Pre	10	11	RF	0.101388889
A	Pre	11	11	RF	0.077083333
A	Pre	11	11	RF	0.121527778
B	Pre	1	1	RF	0.774305556
B	Pre	1	1	RF	0.796527778
B	Pre	1	1	RF	0.821527778
B	Pre	1	1	RF	0.832638889
B	Pre	1	1	RF	0.842361111
B	Pre	1	1	RF	0.851388889
B	Pre	1	1	RF	0.858333333
B	Pre	1	1	RF	0.879861111
B	Pre	1	1	RF	0.891666667
B	Pre	1	1	RF	0.963194444
B	Pre	2	1	RF	0.767361111
B	Pre	2	1	RF	0.784722222
B	Pre	2	1	RF	0.791666667
B	Pre	2	1	RF	0.797916667
B	Pre	2	1	RF	0.804861111
B	Pre	2	1	RF	0.811111111
B	Pre	2	1	RF	0.818055556
B	Pre	2	1	RF	0.85625
B	Pre	2	1	RF	0.870138889
B	Pre	2	1	RF	0.896527778
B	Pre	2	1	RF	0.981944444
B	Pre	4	1	RF	0.761111111
B	Pre	4	1	RF	0.767361111
B	Pre	4	1	RF	0.775694444
B	Pre	4	1	RF	0.782638889
B	Pre	4	1	RF	0.871527778
B	Pre	4	1	RF	0.891666667
B	Pre	4	1	RF	0.919444444
B	Pre	4	1	RF	0.926388889
B	Pre	5	1	RF	0.755555556
B	Pre	5	1	RF	0.772222222
B	Pre	5	1	RF	0.779166667
B	Pre	5	1	RF	0.785416667
B	Pre	5	1	RF	0.792361111
B	Pre	5	1	RF	0.804166667
B	Pre	5	1	RF	0.815972222
B	Pre	5	1	RF	0.852777778
B	Pre	5	1	RF	0.861111111
B	Pre	5	1	RF	0.90625
B	Pre	5	1	RF	0.922916667
B	Pre	5	1	RF	0.978472222
B	Pre	5	1	RF	0.99375
B	Pre	6	1	RF	0.777777778
B	Pre	6	1	RF	0.80625
B	Pre	6	1	RF	0.859027778
B	Pre	6	1	RF	0.970833333
B	Pre	7	1	RF	0.734722222
B	Pre	7	1	RF	0.749305556
B	Pre	7	1	RF	0.804166667
B	Pre	8	1	RF	0.754166667
B	Pre	8	1	RF	0.829861111
B	Pre	8	1	RF	0.973611111
B	Pre	9	1	RF	0.767361111
B	Pre	9	1	RF	0.863888889
B	Pre	10	1	RF	0.758333333
B	Pre	10	1	RF	0.9875
B	Pre	11	1	RF	0.779166667
B	Pre	11	1	RF	0.795138889
B	Pre	11	1	RF	0.864583333
B	Pre	1	2	RF	0.035416667
B	Pre	1	2	RF	0.050694444
B	Pre	1	2	RF	0.764583333
B	Pre	1	2	RF	0.79375
B	Pre	1	2	RF	0.8875
B	Pre	2	2	RF	0.748611111
B	Pre	2	2	RF	0.784722222
B	Pre	2	2	RF	0.903472222
B	Pre	4	2	RF	0.186805556
B	Pre	4	2	RF	0.754861111
B	Pre	5	2	RF	0.755555556
B	Pre	5	2	RF	0.765972222
B	Pre	6	2	RF	0.769444444
B	Pre	6	2	RF	0.897916667
B	Pre	7	2	RF	0.0625
B	Pre	7	2	RF	0.723611111
B	Pre	8	2	RF	0.070138889
B	Pre	9	2	RF	0.095138889
B	Pre	9	2	RF	0.775694444
B	Pre	10	2	RF	0.806944444
B	Pre	11	2	RF	0.99375
B	Pre	1	3	RF	0.036111111
B	Pre	1	3	RF	0.761111111
B	Pre	1	3	RF	0.816666667
B	Pre	1	3	RF	0.838888889
B	Pre	1	3	RF	0.872222222
B	Pre	1	3	RF	0.914583333
B	Pre	2	3	RF	0.854166667
B	Pre	4	3	RF	0.73125
B	Pre	4	3	RF	0.749305556
B	Pre	4	3	RF	0.75625
B	Pre	4	3	RF	0.780555556
B	Pre	4	3	RF	0.825
B	Pre	4	3	RF	0.913194444
B	Pre	5	3	RF	0.752777778
B	Pre	5	3	RF	0.760416667
B	Pre	5	3	RF	0.76875
B	Pre	5	3	RF	0.829861111
B	Pre	6	3	RF	0.769444444
B	Pre	6	3	RF	0.814583333
B	Pre	7	3	RF	0.225694444
B	Pre	7	3	RF	0.55
B	Pre	7	3	RF	0.764583333
B	Pre	7	3	RF	0.800694444
B	Pre	7	3	RF	0.83125
B	Pre	8	3	RF	0.054166667
B	Pre	8	3	RF	0.078472222
B	Pre	8	3	RF	0.784027778
B	Pre	8	3	RF	0.80625
B	Pre	8	3	RF	0.813888889
B	Pre	8	3	RF	0.939583333
B	Pre	9	3	RF	0.834027778
B	Pre	9	3	RF	0.878472222
B	Pre	9	3	RF	0.934027778
B	Pre	10	3	RF	0.190277778
B	Pre	10	3	RF	0.834722222
B	Pre	11	3	RF	0.802777778
B	Pre	11	3	RF	0.809722222
B	Pre	11	3	RF	0.818055556
B	Pre	11	3	RF	0.861805556
B	Pre	1	4	RF	0.122222222
B	Pre	1	4	RF	0.139583333
B	Pre	1	4	RF	0.176388889
B	Pre	1	4	RF	0.203472222
B	Pre	1	4	RF	0.95
B	Pre	1	4	RF	0.982638889
B	Pre	2	4	RF	0.129166667
B	Pre	2	4	RF	0.205555556
B	Pre	2	4	RF	0.749305556
B	Pre	2	4	RF	0.779166667
B	Pre	4	4	RF	0.101388889
B	Pre	4	4	RF	0.131944444
B	Pre	4	4	RF	0.207638889
B	Pre	4	4	RF	0.739583333
B	Pre	4	4	RF	0.752777778
B	Pre	4	4	RF	0.842361111
B	Pre	5	4	RF	0.125
B	Pre	5	4	RF	0.179166667
B	Pre	5	4	RF	0.735416667
B	Pre	5	4	RF	0.745138889
B	Pre	5	4	RF	0.864583333
B	Pre	5	4	RF	0.9875
B	Pre	6	4	RF	0.051388889
B	Pre	6	4	RF	0.111805556
B	Pre	6	4	RF	0.184722222
B	Pre	6	4	RF	0.202777778
B	Pre	6	4	RF	0.814583333
B	Pre	6	4	RF	0.979861111
B	Pre	6	4	RF	0.988194444
B	Pre	7	4	RF	0.172222222
B	Pre	7	4	RF	0.181944444
B	Pre	7	4	RF	0.203472222
B	Pre	8	4	RF	0.717361111
B	Pre	8	4	RF	0.859027778
B	Pre	8	4	RF	0.981944444
B	Pre	9	4	RF	0.019444444
B	Pre	9	4	RF	0.115972222
B	Pre	9	4	RF	0.806944444
B	Pre	9	4	RF	0.822222222
B	Pre	9	4	RF	0.984027778
B	Pre	10	4	RF	0.159722222
B	Pre	10	4	RF	0.723611111
B	Pre	11	4	RF	0.111805556
B	Pre	11	4	RF	0.142361111
B	Pre	11	4	RF	0.159722222
B	Pre	11	4	RF	0.756944444
B	Pre	11	4	RF	0.797916667
B	Pre	11	4	RF	0.824305556
B	Pre	1	5	RF	0.011805556
B	Pre	1	5	RF	0.030555556
B	Pre	1	5	RF	0.0375
B	Pre	1	5	RF	0.059027778
B	Pre	1	5	RF	0.164583333
B	Pre	1	5	RF	0.75625
B	Pre	1	5	RF	0.773611111
B	Pre	1	5	RF	0.780555556
B	Pre	1	5	RF	0.788194444
B	Pre	1	5	RF	0.835416667
B	Pre	1	5	RF	0.892361111
B	Pre	2	5	RF	0.000694444
B	Pre	2	5	RF	0.020833333
B	Pre	2	5	RF	0.029861111
B	Pre	2	5	RF	0.152777778
B	Pre	2	5	RF	0.174305556
B	Pre	2	5	RF	0.195138889
B	Pre	2	5	RF	0.752777778
B	Pre	2	5	RF	0.761111111
B	Pre	2	5	RF	0.840277778
B	Pre	4	5	RF	0.000694444
B	Pre	4	5	RF	0.048611111
B	Pre	4	5	RF	0.058333333
B	Pre	4	5	RF	0.092361111
B	Pre	4	5	RF	0.109027778
B	Pre	4	5	RF	0.150694444
B	Pre	4	5	RF	0.199305556
B	Pre	4	5	RF	0.727777778
B	Pre	4	5	RF	0.746527778
B	Pre	4	5	RF	0.754861111
B	Pre	4	5	RF	0.785416667
B	Pre	4	5	RF	0.816666667
B	Pre	4	5	RF	0.958333333
B	Pre	5	5	RF	0.002083333
B	Pre	5	5	RF	0.010416667
B	Pre	5	5	RF	0.027083333
B	Pre	5	5	RF	0.047916667
B	Pre	5	5	RF	0.054166667
B	Pre	5	5	RF	0.072222222
B	Pre	5	5	RF	0.114583333
B	Pre	5	5	RF	0.129861111
B	Pre	5	5	RF	0.156944444
B	Pre	5	5	RF	0.210416667
B	Pre	5	5	RF	0.750694444
B	Pre	5	5	RF	0.771527778
B	Pre	5	5	RF	0.779166667
B	Pre	5	5	RF	0.81875
B	Pre	6	5	RF	0.035416667
B	Pre	6	5	RF	0.134722222
B	Pre	6	5	RF	0.671527778
B	Pre	6	5	RF	0.744444444
B	Pre	6	5	RF	0.988194444
B	Pre	7	5	RF	0.038194444
B	Pre	7	5	RF	0.488888889
B	Pre	7	5	RF	0.619444444
B	Pre	7	5	RF	0.884722222
B	Pre	7	5	RF	0.916666667
B	Pre	7	5	RF	0.992361111
B	Pre	8	5	RF	0.040277778
B	Pre	8	5	RF	0.057638889
B	Pre	8	5	RF	0.136805556
B	Pre	8	5	RF	0.784027778
B	Pre	8	5	RF	0.918055556
B	Pre	9	5	RF	0.027777778
B	Pre	9	5	RF	0.04375
B	Pre	9	5	RF	0.057638889
B	Pre	9	5	RF	0.1375
B	Pre	9	5	RF	0.195138889
B	Pre	9	5	RF	0.71875
B	Pre	9	5	RF	0.767361111
B	Pre	9	5	RF	0.973611111
B	Pre	10	5	RF	0.788888889
B	Pre	10	5	RF	0.798611111
B	Pre	10	5	RF	0.827777778
B	Pre	11	5	RF	0.03125
B	Pre	11	5	RF	0.045138889
B	Pre	11	5	RF	0.070833333
B	Pre	11	5	RF	0.140277778
B	Pre	11	5	RF	0.750694444
B	Pre	11	5	RF	0.765277778
B	Pre	11	5	RF	0.859722222
B	Pre	11	5	RF	0.969444444
B	Pre	6	5	RF	0.010416667
B	Pre	6	5	RF	0.010416667
B	Pre	1	6	RF	0.005555556
B	Pre	1	6	RF	0.090972222
B	Pre	1	6	RF	0.769444444
B	Pre	1	6	RF	0.776388889
B	Pre	1	6	RF	0.804166667
B	Pre	1	6	RF	0.827777778
B	Pre	1	6	RF	0.839583333
B	Pre	2	6	RF	0.013888889
B	Pre	2	6	RF	0.044444444
B	Pre	2	6	RF	0.740972222
B	Pre	4	6	RF	0.15
B	Pre	4	6	RF	0.763888889
B	Pre	4	6	RF	0.936805556
B	Pre	5	6	RF	0.05625
B	Pre	5	6	RF	0.757638889
B	Pre	6	6	RF	0.781944444
B	Pre	6	6	RF	0.825
B	Pre	6	6	RF	0.938194444
B	Pre	7	6	RF	0.097916667
B	Pre	7	6	RF	0.127777778
B	Pre	7	6	RF	0.202777778
B	Pre	7	6	RF	0.81875
B	Pre	7	6	RF	0.826388889
B	Pre	7	6	RF	0.847916667
B	Pre	7	6	RF	0.925
B	Pre	7	6	RF	0.933333333
B	Pre	7	6	RF	0.956944444
B	Pre	8	6	RF	0.81875
B	Pre	11	6	RF	0.043055556
B	Pre	11	6	RF	0.76875
B	Pre	11	6	RF	0.795833333
B	Pre	1	7	RF	0.104166667
B	Pre	1	7	RF	0.773611111
B	Pre	1	7	RF	0.792361111
B	Pre	1	7	RF	0.996527778
B	Pre	2	7	RF	0.047222222
B	Pre	2	7	RF	0.132638889
B	Pre	2	7	RF	0.856944444
B	Pre	4	7	RF	0.061805556
B	Pre	4	7	RF	0.760416667
B	Pre	4	7	RF	0.975694444
B	Pre	5	7	RF	0.215972222
B	Pre	5	7	RF	0.764583333
B	Pre	5	7	RF	0.823611111
B	Pre	5	7	RF	0.984722222
B	Pre	6	7	RF	0.890972222
B	Pre	6	7	RF	0.990972222
B	Pre	7	7	RF	0.110416667
B	Pre	7	7	RF	0.822222222
B	Pre	7	7	RF	0.916666667
B	Pre	8	7	RF	0.098611111
B	Pre	9	7	RF	0.081944444
B	Pre	9	7	RF	0.845138889
B	Pre	10	7	RF	0.75625
B	Pre	11	7	RF	0.077083333
B	Pre	11	7	RF	0.09375
B	Pre	11	7	RF	0.1625
B	Pre	11	7	RF	0.813194444
B	Pre	1	8	RF	0.779166667
B	Pre	2	8	RF	0.028472222
B	Pre	2	8	RF	0.055555556
B	Pre	2	8	RF	0.147916667
B	Pre	2	8	RF	0.704861111
B	Pre	4	8	RF	0.020833333
B	Pre	4	8	RF	0.155555556
B	Pre	4	8	RF	0.761805556
B	Pre	4	8	RF	0.884027778
B	Pre	5	8	RF	0
B	Pre	5	8	RF	0.898611111
B	Pre	6	8	RF	0.067361111
B	Pre	7	8	RF	0.152083333
B	Pre	7	8	RF	0.671527778
B	Pre	7	8	RF	0.888194444
B	Pre	8	8	RF	0.061111111
B	Pre	8	8	RF	0.068055556
B	Pre	9	8	RF	0.977083333
B	Pre	10	8	RF	0.136111111
B	Pre	10	8	RF	0.905555556
B	Pre	11	8	RF	0.688194444
B	Pre	11	8	RF	0.777083333
B	Pre	1	9	RF	0.870138889
B	Pre	2	9	RF	0.0625
B	Pre	2	9	RF	0.084027778
B	Pre	2	9	RF	0.170138889
B	Pre	4	9	RF	0.066666667
B	Pre	4	9	RF	0.986111111
B	Pre	6	9	RF	0.048611111
B	Pre	6	9	RF	0.974305556
B	Pre	7	9	RF	0.615277778
B	Pre	7	9	RF	0.795138889
B	Pre	7	9	RF	0.981944444
B	Pre	8	9	RF	0.064583333
B	Pre	8	9	RF	0.978472222
B	Pre	9	9	RF	0.00625
B	Pre	10	9	RF	0.997916667
B	Pre	11	9	RF	0.775694444
B	Pre	1	10	RF	0.770833333
B	Pre	1	10	RF	0.882638889
B	Pre	1	10	RF	0.913888889
B	Pre	2	10	RF	0.914583333
B	Pre	2	10	RF	0.960416667
B	Pre	2	10	RF	0.978472222
B	Pre	4	10	RF	0.840972222
B	Pre	5	10	RF	0.869444444
B	Pre	5	10	RF	0.9
B	Pre	6	10	RF	0.852777778
B	Pre	7	10	RF	0.843055556
B	Pre	7	10	RF	0.871527778
B	Pre	9	10	RF	0.875
B	Pre	11	10	RF	0.10625
B	Pre	11	10	RF	0.818055556
B	Pre	11	10	RF	0.879166667
B	Breed	1	11	RF	0.799305556
B	Breed	2	11	RF	0.855555556
B	Breed	4	11	RF	0.947916667
B	Breed	5	11	RF	0.197916667
B	Breed	5	11	RF	0.88125
B	Breed	7	11	RF	0.05
B	Breed	7	11	RF	0.075
B	Breed	8	11	RF	0.967361111
B	Breed	10	11	RF	0.83125
C	Breed	1	1	RF	0.781944444
C	Breed	1	1	RF	0.789583333
C	Breed	1	1	RF	0.803472222
C	Breed	1	1	RF	0.856944444
C	Breed	2	1	RF	0.753472222
C	Breed	2	1	RF	0.786111111
C	Breed	2	1	RF	0.815972222
C	Breed	3	1	RF	0.765972222
C	Breed	3	1	RF	0.772222222
C	Breed	3	1	RF	0.873611111
C	Breed	3	1	RF	0.929861111
C	Breed	3	1	RF	0.977777778
C	Breed	4	1	RF	0.776388889
C	Breed	4	1	RF	0.818055556
C	Breed	4	1	RF	0.860416667
C	Breed	5	1	RF	0.788194444
C	Breed	5	1	RF	0.795138889
C	Breed	5	1	RF	0.831944444
C	Breed	5	1	RF	0.859027778
C	Breed	5	1	RF	0.910416667
C	Breed	5	1	RF	0.923611111
C	Breed	6	1	RF	0.809027778
C	Breed	6	1	RF	0.831944444
C	Breed	6	1	RF	0.872222222
C	Breed	7	1	RF	0.773611111
C	Breed	7	1	RF	0.797222222
C	Breed	7	1	RF	0.821527778
C	Breed	7	1	RF	0.838888889
C	Breed	7	1	RF	0.883333333
C	Breed	7	1	RF	0.906944444
C	Breed	8	1	RF	0.815972222
C	Breed	9	1	RF	0.779861111
C	Breed	9	1	RF	0.832638889
C	Breed	9	1	RF	0.861805556
C	Breed	9	1	RF	0.8875
C	Breed	10	1	RF	0.822222222
C	Breed	10	1	RF	0.832638889
C	Breed	10	1	RF	0.883333333
C	Breed	11	1	RF	0.771527778
C	Breed	11	1	RF	0.804166667
C	Breed	11	1	RF	0.836805556
C	Breed	11	1	RF	0.966666667
C	Breed	1	2	RF	0.097222222
C	Breed	1	2	RF	0.113888889
C	Breed	1	2	RF	0.764583333
C	Breed	1	2	RF	0.803472222
C	Breed	1	2	RF	0.874305556
C	Breed	2	2	RF	0.011805556
C	Breed	2	2	RF	0.018055556
C	Breed	2	2	RF	0.025
C	Breed	2	2	RF	0.089583333
C	Breed	2	2	RF	0.125
C	Breed	2	2	RF	0.157638889
C	Breed	2	2	RF	0.807638889
C	Breed	2	2	RF	0.824305556
C	Breed	2	2	RF	0.85625
C	Breed	2	2	RF	0.954861111
C	Breed	3	2	RF	0.000694444
C	Breed	3	2	RF	0.766666667
C	Breed	3	2	RF	0.790277778
C	Breed	4	2	RF	0.01875
C	Breed	4	2	RF	0.094444444
C	Breed	4	2	RF	0.804166667
C	Breed	5	2	RF	0.140972222
C	Breed	5	2	RF	0.770833333
C	Breed	7	2	RF	0.025
C	Breed	7	2	RF	0.115277778
C	Breed	7	2	RF	0.146527778
C	Breed	7	2	RF	0.163888889
C	Breed	7	2	RF	0.754861111
C	Breed	7	2	RF	0.789583333
C	Breed	7	2	RF	0.825694444
C	Breed	7	2	RF	0.888888889
C	Breed	7	2	RF	0.903472222
C	Breed	9	2	RF	0.868055556
C	Breed	10	2	RF	0.852083333
C	Breed	11	2	RF	0.029861111
C	Breed	11	2	RF	0.148611111
C	Breed	11	2	RF	0.75625
C	Breed	1	3	RF	0.188888889
C	Breed	1	3	RF	0.765277778
C	Breed	1	3	RF	0.80625
C	Breed	1	3	RF	0.892361111
C	Breed	2	3	RF	0.16875
C	Breed	2	3	RF	0.629166667
C	Breed	2	3	RF	0.754166667
C	Breed	2	3	RF	0.773611111
C	Breed	2	3	RF	0.891666667
C	Breed	4	3	RF	0.040972222
C	Breed	4	3	RF	0.754861111
C	Breed	4	3	RF	0.808333333
C	Breed	5	3	RF	0.047222222
C	Breed	5	3	RF	0.204861111
C	Breed	6	3	RF	0.211111111
C	Breed	6	3	RF	0.779861111
C	Breed	6	3	RF	0.788194444
C	Breed	7	3	RF	0.065972222
C	Breed	7	3	RF	0.120138889
C	Breed	7	3	RF	0.761111111
C	Breed	7	3	RF	0.902083333
C	Breed	7	3	RF	0.954861111
C	Breed	8	3	RF	0.2
C	Breed	9	3	RF	0.05
C	Breed	9	3	RF	0.203472222
C	Breed	9	3	RF	0.8125
C	Breed	10	3	RF	0.770833333
C	Breed	11	3	RF	0.054861111
C	Breed	11	3	RF	0.760416667
C	Breed	11	3	RF	0.859027778
C	Breed	1	4	RF	0.011805556
C	Breed	1	4	RF	0.047222222
C	Breed	1	4	RF	0.08125
C	Breed	1	4	RF	0.1375
C	Breed	1	4	RF	0.161111111
C	Breed	1	4	RF	0.769444444
C	Breed	1	4	RF	0.856944444
C	Breed	1	4	RF	0.909027778
C	Breed	2	4	RF	0.024305556
C	Breed	2	4	RF	0.074305556
C	Breed	2	4	RF	0.126388889
C	Breed	2	4	RF	0.506944444
C	Breed	2	4	RF	0.810416667
C	Breed	2	4	RF	0.829166667
C	Breed	3	4	RF	0.022916667
C	Breed	3	4	RF	0.155555556
C	Breed	3	4	RF	0.76875
C	Breed	3	4	RF	0.789583333
C	Breed	4	4	RF	0.81875
C	Breed	5	4	RF	0.128472222
C	Breed	5	4	RF	0.199305556
C	Breed	5	4	RF	0.825
C	Breed	6	4	RF	0.015277778
C	Breed	6	4	RF	0.176388889
C	Breed	6	4	RF	0.775
C	Breed	7	4	RF	0.003472222
C	Breed	7	4	RF	0.75625
C	Breed	8	4	RF	0.016666667
C	Breed	8	4	RF	0.211111111
C	Breed	8	4	RF	0.883333333
C	Breed	9	4	RF	0.018055556
C	Breed	9	4	RF	0.184722222
C	Breed	9	4	RF	0.827083333
C	Breed	9	4	RF	0.905555556
C	Breed	11	4	RF	0.176388889
C	Breed	11	4	RF	0.760416667
C	Breed	11	4	RF	0.863888889
C	Breed	1	5	RF	0.022222222
C	Breed	1	5	RF	0.179166667
C	Breed	2	5	RF	0.034722222
C	Breed	2	5	RF	0.782638889
C	Breed	3	5	RF	0.854166667
C	Breed	3	5	RF	0.90625
C	Breed	4	5	RF	0.7875
C	Breed	4	5	RF	0.808333333
C	Breed	4	5	RF	0.885416667
C	Breed	5	5	RF	0.78125
C	Breed	5	5	RF	0.967361111
C	Breed	6	5	RF	0.799305556
C	Breed	7	5	RF	0.054166667
C	Breed	7	5	RF	0.7625
C	Breed	7	5	RF	0.831944444
C	Breed	8	5	RF	0.871527778
C	Breed	9	5	RF	0.932638889
C	Breed	9	5	RF	0.963194444
C	Breed	10	5	RF	0.063888889
C	Breed	10	5	RF	0.913194444
C	Breed	11	5	RF	0.936805556
C	Breed	11	5	RF	0.960416667
C	Breed	1	6	RF	0.090277778
C	Breed	1	6	RF	0.153472222
C	Breed	2	6	RF	0.13125
C	Breed	2	6	RF	0.138888889
C	Breed	2	6	RF	0.777777778
C	Breed	2	6	RF	0.973611111
C	Breed	3	6	RF	0.029166667
C	Breed	3	6	RF	0.923611111
C	Breed	4	6	RF	0.7625
C	Breed	5	6	RF	0.988888889
C	Breed	7	6	RF	0.768055556
C	Breed	7	6	RF	0.807638889
C	Breed	7	6	RF	0.898611111
C	Breed	8	6	RF	0.828472222
C	Breed	9	6	RF	0.991666667
C	Breed	11	6	RF	0.780555556
C	Breed	11	6	RF	0.8125
C	Breed	11	6	RF	0.839583333
C	Breed	2	7	RF	0.902777778
C	Breed	3	7	RF	0.105555556
C	Breed	3	7	RF	0.154166667
C	Breed	3	7	RF	0.991666667
C	Breed	5	7	RF	0.005555556
C	Breed	5	7	RF	0.016666667
C	Breed	5	7	RF	0.079166667
C	Breed	5	7	RF	0.722916667
C	Breed	5	7	RF	0.882638889
C	Breed	6	7	RF	0.069444444
C	Breed	7	7	RF	0.769444444
C	Breed	7	7	RF	0.847222222
C	Breed	7	7	RF	0.871527778
C	Breed	8	7	RF	0.113888889
C	Breed	8	7	RF	0.878472222
C	Breed	8	7	RF	0.954861111
C	Breed	9	7	RF	0.0125
C	Breed	9	7	RF	0.834722222
C	Breed	9	7	RF	0.879166667
C	Breed	9	7	RF	0.911805556
C	Breed	11	7	RF	0.009722222
C	Breed	2	8	RF	0.774305556
C	Breed	3	8	RF	0.013194444
C	Breed	3	8	RF	0.079861111
C	Breed	3	8	RF	0.948611111
C	Breed	4	8	RF	0.861111111
C	Breed	4	8	RF	0.96875
C	Breed	5	8	RF	0.784027778
C	Breed	6	8	RF	0.777083333
C	Breed	6	8	RF	0.815277778
C	Breed	6	8	RF	0.84375
C	Breed	7	8	RF	0.770833333
C	Breed	7	8	RF	0.791666667
C	Breed	7	8	RF	0.821527778
C	Breed	7	8	RF	0.829861111
C	Breed	7	8	RF	0.853472222
C	Breed	10	8	RF	0.972916667
C	Breed	11	8	RF	0.866666667
C	Breed	11	8	RF	0.964583333
C	Breed	1	9	RF	0.772222222
C	Breed	1	9	RF	0.970833333
C	Breed	1	9	RF	0.983333333
C	Breed	2	9	RF	0.744444444
C	Breed	3	9	RF	0.8875
C	Breed	4	9	RF	0.098611111
C	Breed	7	9	RF	0.055555556
C	Breed	7	9	RF	0.106944444
C	Breed	7	9	RF	0.765277778
C	Breed	7	9	RF	0.796527778
C	Breed	7	9	RF	0.842361111
C	Breed	7	9	RF	0.90625
C	Breed	11	9	RF	0.813194444
C	Breed	1	10	RF	0.776388889
C	Breed	2	10	RF	0.771527778
C	Breed	2	10	RF	0.805555556
C	Breed	3	10	RF	0.828472222
C	Breed	3	10	RF	0.954861111
C	Breed	5	10	RF	0.832638889
C	Breed	7	10	RF	0.208333333
C	Breed	7	10	RF	0.745138889
C	Breed	7	10	RF	0.760416667
C	Breed	7	10	RF	0.769444444
C	Breed	7	10	RF	0.795833333
C	Breed	7	10	RF	0.830555556
C	Breed	9	10	RF	0.058333333
C	Breed	9	10	RF	0.777777778
C	Breed	10	10	RF	0.069444444
C	Breed	10	10	RF	0.7625
C	Breed	11	10	RF	0.027777778
C	Breed	11	10	RF	0.128472222
[truncated: 1,762 more rows]
